# Supplementary material for: [3,3′-Bis(1-naphthylmethyl)-1,1′-(2,2′-oxy­diethyl­ene)bis­(imidazol-2-yl­idene)]mercury(II) bis­(hexa­fluorido­phosphate) acetonitrile solvate
Source: Acta Crystallogr Sect E Struct Rep Online. 2009 Jan 23;65(Pt 2):m217. doi: 10.1107/S1600536809001743 (PMC2968318; doi:10.1107/S1600536809001743)
Supplement: Supplementary file 1 [file e-65-0m217-sup1.cif]

##############################################################################
###                                                                        ###
###        Electronic paper (Acta Crystallographica Section E)             ###
###                                                                        ###
##############################################################################
#                                                                            #
# This CIF contains the data in a paper accepted for publication in Acta     #
# Crystallographica Section E. It conforms to the requirements of Notes      #
# for Authors for Section E, and has been peer reviewed under the auspices   #
# of the IUCr Commission on Journals.                                        #
#                                                                            #
# Full details of the Crystallographic Information File format               #
# are given in the paper "The Crystallographic Information File (CIF):       #
# a New Standard Archive File for Crystallography" by S. R. Hall, F. H.      #
# Allen and I. D. Brown [Acta Cryst. (1991), A47, 655-685].                  #
#                                                                            #
# The current version of the core CIF dictionary is obtainable from          #
# ftp://ftp.iucr.org/pub/cif_core.dic. The current version number is 2.4.    #
#                                                                            #
# Software is freely available for graphical display of the structure(s) in  #
# this CIF.  For information consult the CIF home page http://www.iucr.org/  #
# cif/home.html                                                              #
#                                                                            #
# This file may be used for bona fide research purposes within the           #
# scientific community so long as proper attribution is given to the journal # 
# article from which it was obtained.                                        #
#                                                                            #
##############################################################################
                                             
data_I
_audit_creation_method     SHELXL
_chemical_name_systematic
;
[3,3'-Bis(1-naphthylmethyl)-1,1'-(2,2'-oxydiethylene)bis(imidazol-2-
ylidene)]mercury(II) bis(hexafluoridophosphate) acetonitrile solvate
;
_chemical_name_common     ?
_chemical_formula_moiety     'C32 H30 Hg N4 O 2+, 2(P F6 -), C2 H3 N'
_chemical_formula_sum     'C34 H33 F12 Hg N5 O P2'
_chemical_formula_iupac     '[Hg (C32 H30 N4O)] (P F6)2, C2 H3 N'
_chemical_formula_weight     1018.18
_chemical_melting_point     ?
_symmetry_cell_setting     Monoclinic
_symmetry_space_group_name_H-M     'P 21/n'
loop_
    _symmetry_equiv_pos_as_xyz
    'x, y, z'
    '-x+1/2, y+1/2, -z+1/2'
    '-x, -y, -z'
    'x-1/2, -y-1/2, z-1/2'
_cell_length_a     9.204(2)
_cell_length_b     11.433(3)
_cell_length_c     35.922(10)
_cell_angle_alpha     90.00
_cell_angle_beta     92.837(5)
_cell_angle_gamma     90.00
_cell_volume     3775.7(17)
_cell_formula_units_Z     4
_cell_measurement_reflns_used     857
_cell_measurement_theta_min     2.26
_cell_measurement_theta_max     22.32
_cell_measurement_temperature     293(2)
_exptl_crystal_description     block
_exptl_crystal_colour     white
_exptl_crystal_size_max     0.18
_exptl_crystal_size_mid     0.16
_exptl_crystal_size_min     0.12
_exptl_crystal_density_diffrn     1.791
_exptl_crystal_density_meas     ?
_exptl_crystal_density_method     'not measured'
_exptl_crystal_F_000     1992
_exptl_absorpt_coefficient_mu     4.257
_exptl_absorpt_correction_type     multi-scan
_exptl_absorpt_process_details     '(SADABS; Sheldrick, 1996)'
_exptl_absorpt_correction_T_min     0.4484
_exptl_absorpt_correction_T_max     0.5896
_exptl_special_details
;
;
_diffrn_ambient_temperature     293(2)
_diffrn_radiation_type     MoK\a
_diffrn_radiation_wavelength     0.71073
_diffrn_radiation_source     'fine-focus sealed tube'
_diffrn_radiation_monochromator     graphite
_diffrn_measurement_device_type     'Bruker SMART CCD area-detector'
_diffrn_measurement_method     '\f and \w'
_diffrn_detector_area_resol_mean     ?
_diffrn_reflns_number     21427
_diffrn_reflns_av_R_equivalents     0.0622
_diffrn_reflns_av_sigmaI/netI     0.0775
_diffrn_reflns_theta_min     2.26
_diffrn_reflns_theta_max     26.42
_diffrn_reflns_theta_full     25.00
_diffrn_measured_fraction_theta_max     0.994
_diffrn_measured_fraction_theta_full     0.999
_diffrn_reflns_limit_h_min     -11
_diffrn_reflns_limit_h_max     11
_diffrn_reflns_limit_k_min     -14
_diffrn_reflns_limit_k_max     13
_diffrn_reflns_limit_l_min     -44
_diffrn_reflns_limit_l_max     28
_diffrn_standards_number     ?
_diffrn_standards_interval_count     ?
_diffrn_standards_interval_time     ?
_diffrn_standards_decay_%     ?
_refine_special_details
;
Refinement of <i>F</i>^2^ against ALL reflections. The weighted <i>R</i>-factor
<i>wR</i> and goodness of fit <i>S</i> are based on <i>F</i>^2^, conventional
<i>R</i>-factors <i>R</i> are based on <i>F</i>, with <i>F</i> set to zero for
negative <i>F</i>^2^. The threshold expression of <i>F</i>^2^ >
\s(<i>F</i>^2^) is used only for calculating <i>R</i>-factors(gt) <i>etc</i>.
and is not relevant to the choice of reflections for refinement.
<i>R</i>-factors based on <i>F</i>^2^ are statistically about twice as large
as those based on <i>F</i>, and <i>R</i>- factors based on ALL data will be
even larger.
;
_reflns_number_total     7729
_reflns_number_gt     5450
_reflns_threshold_expression     I>2\s(I)
_refine_ls_structure_factor_coef     Fsqd
_refine_ls_matrix_type     full
_refine_ls_R_factor_all     0.0918
_refine_ls_R_factor_gt     0.0539
_refine_ls_wR_factor_gt     0.0916
_refine_ls_wR_factor_ref     0.1007
_refine_ls_goodness_of_fit_ref     1.118
_refine_ls_restrained_S_all     1.121
_refine_ls_number_reflns     7729
_refine_ls_number_parameters     552
_refine_ls_number_restraints     108
_refine_ls_hydrogen_treatment     constr
_refine_ls_weighting_scheme     calc
_refine_ls_weighting_details
         'calc w=1/[\s^2^(Fo^2^)+(0.0346P)^2^+0.5948P] where P=(Fo^2^+2Fc^2^)/3'
_atom_sites_solution_hydrogens     geom
_atom_sites_solution_primary     direct
_atom_sites_solution_secondary     difmap
_refine_ls_shift/su_max     0.001
_refine_ls_shift/su_mean     0.000
_refine_diff_density_max     0.824
_refine_diff_density_min     -1.458
_refine_ls_extinction_method     none
_refine_ls_extinction_coef     ?
loop_
    _atom_type_symbol
    _atom_type_description
    _atom_type_scat_dispersion_real
    _atom_type_scat_dispersion_imag
    _atom_type_scat_source
    'C' 'C' 0.0033 0.0016
                         'International Tables Vol C Tables 4.2.6.8 and 6.1.1.4'
    'H' 'H' 0.0000 0.0000
                         'International Tables Vol C Tables 4.2.6.8 and 6.1.1.4'
    'N' 'N' 0.0061 0.0033
                         'International Tables Vol C Tables 4.2.6.8 and 6.1.1.4'
    'O' 'O' 0.0106 0.0060
                         'International Tables Vol C Tables 4.2.6.8 and 6.1.1.4'
    'F' 'F' 0.0171 0.0103
                         'International Tables Vol C Tables 4.2.6.8 and 6.1.1.4'
    'P' 'P' 0.1023 0.0942
                         'International Tables Vol C Tables 4.2.6.8 and 6.1.1.4'
    'Hg' 'Hg' -2.3894 9.2266
                         'International Tables Vol C Tables 4.2.6.8 and 6.1.1.4'
_computing_data_collection     'SMART (Bruker, 1998)'
_computing_cell_refinement     'SAINT (Bruker, 1999)'
_computing_data_reduction     'SAINT (Bruker, 1999)'
_computing_structure_solution     'SHELXS97 (Sheldrick, 2008)'
_computing_structure_refinement     'SHELXL97 (Sheldrick, 2008)'
_computing_molecular_graphics     'SHELXTL (Sheldrick, 2008)'
_computing_publication_material     'SHELXTL (Sheldrick, 2008)'
loop_
    _atom_site_type_symbol
    _atom_site_label
    _atom_site_fract_x
    _atom_site_fract_y
    _atom_site_fract_z
    _atom_site_U_iso_or_equiv
    _atom_site_adp_type
    _atom_site_calc_flag
    _atom_site_refinement_flags
    _atom_site_occupancy
    _atom_site_disorder_assembly
    _atom_site_disorder_group
    Hg Hg1 0.78607(3) 0.22825(2) 0.087425(8) 0.04048(10) Uani d . 1 . .
    N N1 0.6181(6) 0.4642(5) 0.09040(16) 0.0405(14) Uani d . 1 . .
    N N2 0.7257(6) 0.4380(5) 0.03912(17) 0.0446(14) Uani d . 1 . .
    N N3 0.8152(6) -0.0190(5) 0.06247(17) 0.0456(15) Uani d . 1 . .
    N N4 0.9815(6) 0.0114(4) 0.10573(16) 0.0400(14) Uani d . 1 . .
    O O1 0.7511(5) 0.1912(4) 0.01725(14) 0.0562(14) Uani d . 1 . .
    C C1 0.7067(7) 0.3919(6) 0.07289(18) 0.0356(15) Uani d . 1 . .
    C C2 0.8659(7) 0.0599(5) 0.08832(19) 0.0364(16) Uani d . 1 . .
    C C3 0.5818(8) 0.5568(6) 0.0675(2) 0.053(2) Uani d . 1 . .
    H H3 0.5218 0.6193 0.0730 0.063 Uiso calc R 1 . .
    C C4 0.6487(8) 0.5400(6) 0.0362(2) 0.055(2) Uani d . 1 . .
    H H4 0.6439 0.5894 0.0156 0.066 Uiso calc R 1 . .
    C C5 0.5474(7) 0.4420(6) 0.1255(2) 0.0472(18) Uani d . 1 . .
    H H5A 0.4552 0.4033 0.1198 0.057 Uiso calc R 1 . .
    H H5B 0.5264 0.5167 0.1369 0.057 Uiso calc R 1 . .
    C C6 0.6331(7) 0.3695(6) 0.15335(19) 0.0401(16) Uani d . 1 . .
    C C7 0.5962(8) 0.2543(6) 0.1577(2) 0.0507(19) Uani d . 1 . .
    H H7 0.5226 0.2219 0.1423 0.061 Uiso calc R 1 . .
    C C8 0.6666(9) 0.1856(7) 0.1845(2) 0.059(2) Uani d . 1 . .
    H H8 0.6406 0.1074 0.1868 0.071 Uiso calc R 1 . .
    C C9 0.7719(9) 0.2303(8) 0.2072(2) 0.064(2) Uani d . 1 . .
    H H9 0.8177 0.1824 0.2251 0.077 Uiso calc R 1 . .
    C C10 0.8150(7) 0.3472(7) 0.2046(2) 0.051(2) Uani d . 1 . .
    C C11 0.7459(7) 0.4197(6) 0.1767(2) 0.0437(17) Uani d . 1 . .
    C C12 0.7841(8) 0.5398(7) 0.1752(3) 0.062(2) Uani d . 1 . .
    H H12 0.7393 0.5886 0.1574 0.075 Uiso calc R 1 . .
    C C13 0.8879(10) 0.5835(9) 0.2004(3) 0.083(3) Uani d . 1 . .
    H H13 0.9133 0.6621 0.1993 0.100 Uiso calc R 1 . .
    C C14 0.9563(11) 0.5114(11) 0.2276(3) 0.093(4) Uani d . 1 . .
    H H14 1.0252 0.5429 0.2446 0.111 Uiso calc R 1 . .
    C C15 0.9225(9) 0.3971(10) 0.2293(3) 0.077(3) Uani d . 1 . .
    H H15 0.9707 0.3499 0.2471 0.093 Uiso calc R 1 . .
    C C16 0.8153(8) 0.3898(7) 0.0104(2) 0.056(2) Uani d . 1 . .
    H H16A 0.9099 0.3698 0.0218 0.068 Uiso calc R 1 . .
    H H16B 0.8301 0.4498 -0.0081 0.068 Uiso calc R 1 . .
    C C17 0.7529(10) 0.2839(7) -0.0088(2) 0.065(2) Uani d . 1 . .
    H H17A 0.6549 0.3001 -0.0186 0.077 Uiso calc R 1 . .
    H H17B 0.8116 0.2625 -0.0294 0.077 Uiso calc R 1 . .
    C C18 0.7271(9) 0.0771(7) 0.0039(2) 0.063(2) Uani d . 1 . .
    H H18A 0.8134 0.0488 -0.0076 0.076 Uiso calc R 1 . .
    H H18B 0.6473 0.0771 -0.0148 0.076 Uiso calc R 1 . .
    C C19 0.6917(8) -0.0015(7) 0.0353(3) 0.066(3) Uani d . 1 . .
    H H19A 0.6106 0.0314 0.0480 0.080 Uiso calc R 1 . .
    H H19B 0.6612 -0.0769 0.0252 0.080 Uiso calc R 1 . .
    C C20 0.8994(8) -0.1176(6) 0.0652(2) 0.058(2) Uani d . 1 . .
    H H20 0.8875 -0.1850 0.0509 0.069 Uiso calc R 1 . .
    C C21 1.0027(8) -0.0991(6) 0.0926(2) 0.052(2) Uani d . 1 . .
    H H21 1.0745 -0.1515 0.1009 0.062 Uiso calc R 1 . .
    C C22 1.0724(7) 0.0685(5) 0.13471(18) 0.0384(16) Uani d . 1 . .
    H H22A 1.0608 0.1525 0.1320 0.046 Uiso calc R 1 . .
    H H22B 1.1733 0.0502 0.1307 0.046 Uiso calc R 1 . .
    C C23 1.0407(7) 0.0353(6) 0.1741(2) 0.0405(17) Uani d . 1 . .
    C C24 0.9391(8) -0.0466(6) 0.1815(2) 0.052(2) Uani d . 1 . .
    H H24 0.8897 -0.0861 0.1621 0.063 Uiso calc R 1 . .
    C C25 0.9092(10) -0.0711(7) 0.2189(3) 0.068(3) Uani d . 1 . .
    H H25 0.8407 -0.1281 0.2238 0.082 Uiso calc R 1 . .
    C C26 0.9761(10) -0.0150(8) 0.2475(3) 0.072(3) Uani d . 1 . .
    H H26 0.9535 -0.0326 0.2718 0.087 Uiso calc R 1 . .
    C C27 1.0806(9) 0.0706(8) 0.2406(2) 0.060(2) Uani d . 1 . .
    C C28 1.1169(7) 0.0954(6) 0.2036(2) 0.0460(18) Uani d . 1 . .
    C C29 1.2233(8) 0.1818(7) 0.1976(2) 0.060(2) Uani d . 1 . .
    H H29 1.2519 0.1968 0.1736 0.072 Uiso calc R 1 . .
    C C30 1.2843(9) 0.2434(8) 0.2272(3) 0.079(3) Uani d . 1 . .
    H H30 1.3532 0.3006 0.2229 0.095 Uiso calc R 1 . .
    C C31 1.2465(12) 0.2229(11) 0.2629(3) 0.099(4) Uani d . 1 . .
    H H31 1.2874 0.2675 0.2824 0.118 Uiso calc R 1 . .
    C C32 1.1476(11) 0.1357(10) 0.2701(3) 0.086(3) Uani d . 1 . .
    H H32 1.1251 0.1199 0.2946 0.103 Uiso calc R 1 . .
    P P1 0.2485(2) 0.25046(17) 0.05306(6) 0.0565(6) Uani d . 1 . .
    F F1 0.0984(6) 0.2867(5) 0.07142(18) 0.1065(19) Uani d . 1 . .
    F F2 0.2972(6) 0.3825(4) 0.05426(15) 0.0916(17) Uani d . 1 . .
    F F3 0.3110(7) 0.2339(5) 0.09374(17) 0.121(2) Uani d . 1 . .
    F F4 0.1948(7) 0.1215(4) 0.05251(18) 0.121(2) Uani d . 1 . .
    F F5 0.1711(8) 0.2736(6) 0.01355(16) 0.126(2) Uani d . 1 . .
    F F6 0.3852(7) 0.2175(6) 0.0336(3) 0.168(4) Uani d . 1 . .
    P P2 0.4756(3) 0.85219(19) 0.12903(7) 0.0684(7) Uani d D 1 . .
    F F7 0.4630(11) 0.7192(5) 0.1395(2) 0.098(4) Uani d PDU 0.676(17) A 1
    F F8 0.5350(14) 0.8758(9) 0.1705(2) 0.142(6) Uani d PDU 0.676(17) A 1
    F F9 0.3183(8) 0.8715(10) 0.1421(4) 0.160(7) Uani d PDU 0.676(17) A 1
    F F10 0.4176(16) 0.8252(9) 0.0891(2) 0.162(7) Uani d PDU 0.676(17) A 1
    F F11 0.6340(8) 0.8292(11) 0.1181(4) 0.167(7) Uani d PDU 0.676(17) A 1
    F F12 0.4887(16) 0.9829(5) 0.1198(3) 0.170(7) Uani d PDU 0.676(17) A 1
    F F7' 0.580(2) 0.779(2) 0.1544(7) 0.25(2) Uani d PDU 0.324(17) A 2
    F F8' 0.390(3) 0.8943(16) 0.1622(5) 0.136(12) Uani d PDU 0.324(17) A 2
    F F9' 0.372(2) 0.7449(17) 0.1231(6) 0.213(19) Uani d PDU 0.324(17) A 2
    F F10' 0.558(2) 0.8116(14) 0.0936(5) 0.118(11) Uani d PDU 0.324(17) A 2
    F F11' 0.579(2) 0.9594(16) 0.1324(6) 0.137(12) Uani d PDU 0.324(17) A 2
    F F12' 0.370(2) 0.925(2) 0.1017(6) 0.154(13) Uani d PDU 0.324(17) A 2
    N N5 -0.0008(12) 0.5965(9) 0.0750(3) 0.119(4) Uani d . 1 . .
    C C33 0.0674(11) 0.5635(10) 0.1002(4) 0.093(4) Uani d . 1 . .
    C C34 0.1418(12) 0.5175(13) 0.1326(4) 0.151(6) Uani d . 1 . .
    H H34A 0.1599 0.5791 0.1503 0.226 Uiso calc R 1 . .
    H H34B 0.2326 0.4841 0.1259 0.226 Uiso calc R 1 . .
    H H34C 0.0831 0.4582 0.1433 0.226 Uiso calc R 1 . .
loop_
    _atom_site_aniso_label
    _atom_site_aniso_U_11
    _atom_site_aniso_U_22
    _atom_site_aniso_U_33
    _atom_site_aniso_U_12
    _atom_site_aniso_U_13
    _atom_site_aniso_U_23
    Hg1 0.04380(15) 0.03932(15) 0.03823(15) 0.00852(13) 0.00125(10) 0.00183(15)
    N1 0.042(3) 0.040(3) 0.040(4) 0.007(3) 0.000(3) 0.001(3)
    N2 0.053(4) 0.043(3) 0.038(4) 0.002(3) 0.002(3) 0.010(3)
    N3 0.047(3) 0.045(4) 0.044(4) 0.002(3) -0.001(3) -0.006(3)
    N4 0.039(3) 0.036(3) 0.045(4) 0.004(2) 0.000(3) 0.002(3)
    O1 0.080(4) 0.049(3) 0.038(3) 0.005(3) -0.003(3) -0.004(2)
    C1 0.038(4) 0.045(4) 0.023(4) 0.004(3) -0.006(3) 0.006(3)
    C2 0.036(4) 0.035(4) 0.038(4) -0.001(3) 0.003(3) 0.004(3)
    C3 0.064(5) 0.038(4) 0.055(5) 0.011(3) 0.004(4) 0.012(4)
    C4 0.067(5) 0.052(5) 0.047(5) 0.009(4) 0.004(4) 0.020(4)
    C5 0.045(4) 0.045(4) 0.052(5) 0.015(3) 0.007(4) -0.005(4)
    C6 0.040(4) 0.047(4) 0.034(4) 0.013(3) 0.006(3) -0.003(3)
    C7 0.058(4) 0.043(5) 0.051(5) -0.002(3) 0.012(4) -0.007(4)
    C8 0.071(5) 0.043(4) 0.065(6) 0.005(4) 0.013(5) 0.006(4)
    C9 0.062(5) 0.069(6) 0.062(6) 0.029(5) 0.015(4) 0.019(5)
    C10 0.034(4) 0.076(6) 0.043(5) 0.015(4) 0.001(3) -0.004(4)
    C11 0.045(4) 0.053(5) 0.034(4) 0.010(3) 0.010(3) -0.002(4)
    C12 0.061(5) 0.055(5) 0.071(6) -0.003(4) 0.009(5) -0.006(5)
    C13 0.070(6) 0.085(7) 0.096(9) -0.028(5) 0.020(6) -0.039(6)
    C14 0.073(7) 0.138(10) 0.065(8) -0.012(7) -0.010(6) -0.047(7)
    C15 0.059(6) 0.112(8) 0.060(6) 0.017(5) -0.006(5) -0.019(6)
    C16 0.061(5) 0.058(5) 0.051(5) 0.002(4) 0.014(4) 0.018(4)
    C17 0.085(6) 0.070(6) 0.039(5) 0.025(5) 0.006(4) 0.010(5)
    C18 0.072(6) 0.063(6) 0.053(6) 0.004(4) -0.020(5) -0.009(5)
    C19 0.057(5) 0.057(5) 0.083(7) -0.001(4) -0.021(5) -0.016(5)
    C20 0.069(5) 0.039(4) 0.065(6) 0.009(4) 0.000(5) -0.013(4)
    C21 0.060(5) 0.038(4) 0.057(5) 0.015(3) -0.003(4) -0.004(4)
    C22 0.039(4) 0.040(4) 0.036(4) 0.003(3) -0.002(3) 0.002(3)
    C23 0.045(4) 0.036(4) 0.042(4) 0.011(3) 0.011(3) 0.014(3)
    C24 0.054(5) 0.047(4) 0.056(5) 0.012(4) 0.011(4) 0.010(4)
    C25 0.075(6) 0.061(6) 0.070(7) 0.013(4) 0.025(5) 0.024(5)
    C26 0.083(7) 0.096(7) 0.041(6) 0.033(6) 0.024(5) 0.031(5)
    C27 0.057(5) 0.090(6) 0.035(5) 0.035(5) 0.011(4) 0.010(5)
    C28 0.037(4) 0.062(5) 0.039(5) 0.016(3) 0.001(3) 0.001(4)
    C29 0.046(4) 0.081(6) 0.052(5) -0.001(4) 0.001(4) -0.008(5)
    C30 0.061(5) 0.101(7) 0.074(7) 0.006(5) -0.015(5) -0.031(6)
    C31 0.086(7) 0.149(11) 0.058(7) 0.038(7) -0.028(6) -0.054(7)
    C32 0.081(7) 0.142(10) 0.034(5) 0.047(7) 0.001(5) -0.001(6)
    P1 0.0708(13) 0.0512(15) 0.0477(12) -0.0113(10) 0.0043(10) 0.0032(10)
    F1 0.093(4) 0.110(4) 0.119(5) 0.002(3) 0.026(4) 0.010(4)
    F2 0.134(5) 0.059(3) 0.081(4) -0.030(3) -0.003(3) 0.009(3)
    F3 0.151(6) 0.117(5) 0.088(5) -0.046(4) -0.053(4) 0.043(4)
    F4 0.188(6) 0.060(3) 0.120(5) -0.041(4) 0.051(5) -0.020(3)
    F5 0.150(6) 0.161(6) 0.066(4) -0.056(4) -0.020(4) 0.025(4)
    F6 0.110(5) 0.127(5) 0.277(11) 0.016(4) 0.108(6) 0.001(6)
    P2 0.0722(15) 0.0515(15) 0.0814(19) 0.0090(11) 0.0026(14) -0.0021(13)
    F7 0.128(9) 0.046(5) 0.121(9) 0.015(5) 0.034(7) -0.006(5)
    F8 0.202(15) 0.134(10) 0.085(8) -0.020(9) -0.058(9) -0.010(7)
    F9 0.091(8) 0.187(13) 0.202(17) 0.079(8) -0.004(9) -0.024(12)
    F10 0.267(19) 0.130(10) 0.080(8) 0.018(12) -0.080(10) -0.015(7)
    F11 0.083(8) 0.218(16) 0.204(17) -0.027(8) 0.053(9) 0.003(13)
    F12 0.32(2) 0.051(6) 0.136(11) -0.031(8) -0.061(12) 0.013(6)
    F7' 0.21(3) 0.21(3) 0.32(4) 0.08(3) -0.04(3) 0.11(3)
    F8' 0.15(2) 0.16(2) 0.10(2) 0.067(19) 0.042(18) -0.009(16)
    F9' 0.16(3) 0.18(3) 0.31(4) -0.11(2) 0.05(3) 0.01(3)
    F10' 0.113(18) 0.072(13) 0.18(3) -0.033(13) 0.078(17) -0.066(15)
    F11' 0.14(2) 0.16(2) 0.11(2) -0.084(18) -0.024(16) -0.043(17)
    F12' 0.128(19) 0.19(3) 0.14(2) 0.061(19) -0.023(17) 0.02(2)
    N5 0.136(9) 0.095(7) 0.127(10) 0.007(7) 0.004(8) -0.008(7)
    C33 0.060(7) 0.101(9) 0.117(11) 0.010(6) -0.003(7) -0.043(8)
    C34 0.081(8) 0.253(17) 0.116(12) 0.056(10) -0.013(8) -0.055(12)
_geom_special_details
;
All e.s.d.'s (except the e.s.d. in the dihedral angle between two l.s. planes)
are estimated using the full covariance matrix. The cell e.s.d.'s are taken
into account individually in the estimation of e.s.d.'s in distances, angles
and torsion angles; correlations between e.s.d.'s in cell parameters are only
used when they are defined by crystal symmetry. An approximate (isotropic)
treatment of cell e.s.d.'s is used for estimating e.s.d.'s involving l.s.
planes.
;
loop_
    _geom_bond_atom_site_label_1
    _geom_bond_atom_site_label_2
    _geom_bond_site_symmetry_2
    _geom_bond_distance
    _geom_bond_publ_flag
    Hg1 C2 . 2.060(6) ?
    Hg1 C1 . 2.066(6) ?
    Hg1 O1 . 2.561(5) ?
    N1 C1 . 1.340(8) ?
    N1 C3 . 1.371(8) ?
    N1 C5 . 1.471(9) ?
    N2 C1 . 1.342(8) ?
    N2 C4 . 1.366(8) ?
    N2 C16 . 1.459(9) ?
    N3 C2 . 1.360(8) ?
    N3 C20 . 1.369(8) ?
    N3 C19 . 1.476(9) ?
    N4 C2 . 1.328(8) ?
    N4 C21 . 1.366(8) ?
    N4 C22 . 1.458(8) ?
    O1 C18 . 1.403(8) ?
    O1 C17 . 1.414(8) ?
    C3 C4 . 1.324(10) ?
    C3 H3 . 0.9300 ?
    C4 H4 . 0.9300 ?
    C5 C6 . 1.494(9) ?
    C5 H5A . 0.9700 ?
    C5 H5B . 0.9700 ?
    C6 C7 . 1.370(9) ?
    C6 C11 . 1.423(9) ?
    C7 C8 . 1.379(10) ?
    C7 H7 . 0.9300 ?
    C8 C9 . 1.336(11) ?
    C8 H8 . 0.9300 ?
    C9 C10 . 1.399(11) ?
    C9 H9 . 0.9300 ?
    C10 C15 . 1.416(11) ?
    C10 C11 . 1.427(10) ?
    C11 C12 . 1.419(10) ?
    C12 C13 . 1.377(11) ?
    C12 H12 . 0.9300 ?
    C13 C14 . 1.405(14) ?
    C13 H13 . 0.9300 ?
    C14 C15 . 1.346(13) ?
    C14 H14 . 0.9300 ?
    C15 H15 . 0.9300 ?
    C16 C17 . 1.495(10) ?
    C16 H16A . 0.9700 ?
    C16 H16B . 0.9700 ?
    C17 H17A . 0.9700 ?
    C17 H17B . 0.9700 ?
    C18 C19 . 1.489(11) ?
    C18 H18A . 0.9700 ?
    C18 H18B . 0.9700 ?
    C19 H19A . 0.9700 ?
    C19 H19B . 0.9700 ?
    C20 C21 . 1.349(10) ?
    C20 H20 . 0.9300 ?
    C21 H21 . 0.9300 ?
    C22 C23 . 1.508(9) ?
    C22 H22A . 0.9700 ?
    C22 H22B . 0.9700 ?
    C23 C24 . 1.358(9) ?
    C23 C28 . 1.419(10) ?
    C24 C25 . 1.413(11) ?
    C24 H24 . 0.9300 ?
    C25 C26 . 1.335(12) ?
    C25 H25 . 0.9300 ?
    C26 C27 . 1.403(12) ?
    C26 H26 . 0.9300 ?
    C27 C32 . 1.412(12) ?
    C27 C28 . 1.416(10) ?
    C28 C29 . 1.415(10) ?
    C29 C30 . 1.374(11) ?
    C29 H29 . 0.9300 ?
    C30 C31 . 1.365(14) ?
    C30 H30 . 0.9300 ?
    C31 C32 . 1.383(14) ?
    C31 H31 . 0.9300 ?
    C32 H32 . 0.9300 ?
    P1 F6 . 1.516(6) ?
    P1 F4 . 1.555(5) ?
    P1 F3 . 1.555(6) ?
    P1 F2 . 1.575(5) ?
    P1 F5 . 1.579(6) ?
    P1 F1 . 1.614(6) ?
    P2 F8' . 1.536(8) ?
    P2 F12 . 1.537(6) ?
    P2 F10 . 1.538(6) ?
    P2 F7' . 1.539(8) ?
    P2 F11 . 1.551(6) ?
    P2 F11' . 1.555(8) ?
    P2 F9 . 1.560(7) ?
    P2 F9' . 1.561(8) ?
    P2 F7 . 1.572(6) ?
    P2 F10' . 1.582(8) ?
    P2 F12' . 1.585(8) ?
    P2 F8 . 1.585(6) ?
    N5 C33 . 1.141(13) ?
    C33 C34 . 1.421(16) ?
    C34 H34A . 0.9600 ?
    C34 H34B . 0.9600 ?
    C34 H34C . 0.9600 ?
loop_
    _geom_angle_atom_site_label_1
    _geom_angle_atom_site_label_2
    _geom_angle_atom_site_label_3
    _geom_angle_site_symmetry_1
    _geom_angle_site_symmetry_3
    _geom_angle
    _geom_angle_publ_flag
    C2 Hg1 C1 . . 166.3(3) ?
    C2 Hg1 O1 . . 83.6(2) ?
    C1 Hg1 O1 . . 82.9(2) ?
    C1 N1 C3 . . 109.3(6) ?
    C1 N1 C5 . . 127.0(5) ?
    C3 N1 C5 . . 122.9(6) ?
    C1 N2 C4 . . 108.4(6) ?
    C1 N2 C16 . . 126.4(6) ?
    C4 N2 C16 . . 125.2(6) ?
    C2 N3 C20 . . 108.8(6) ?
    C2 N3 C19 . . 126.1(6) ?
    C20 N3 C19 . . 125.1(6) ?
    C2 N4 C21 . . 110.4(6) ?
    C2 N4 C22 . . 124.6(5) ?
    C21 N4 C22 . . 125.1(6) ?
    C18 O1 C17 . . 118.5(6) ?
    C18 O1 Hg1 . . 120.0(4) ?
    C17 O1 Hg1 . . 121.5(4) ?
    N1 C1 N2 . . 106.9(5) ?
    N1 C1 Hg1 . . 131.0(5) ?
    N2 C1 Hg1 . . 121.6(5) ?
    N4 C2 N3 . . 106.6(5) ?
    N4 C2 Hg1 . . 132.4(5) ?
    N3 C2 Hg1 . . 119.9(5) ?
    C4 C3 N1 . . 106.8(6) ?
    C4 C3 H3 . . 126.6 ?
    N1 C3 H3 . . 126.6 ?
    C3 C4 N2 . . 108.6(7) ?
    C3 C4 H4 . . 125.7 ?
    N2 C4 H4 . . 125.7 ?
    N1 C5 C6 . . 115.4(5) ?
    N1 C5 H5A . . 108.4 ?
    C6 C5 H5A . . 108.4 ?
    N1 C5 H5B . . 108.4 ?
    C6 C5 H5B . . 108.4 ?
    H5A C5 H5B . . 107.5 ?
    C7 C6 C11 . . 119.9(6) ?
    C7 C6 C5 . . 119.0(7) ?
    C11 C6 C5 . . 121.0(6) ?
    C6 C7 C8 . . 121.1(7) ?
    C6 C7 H7 . . 119.5 ?
    C8 C7 H7 . . 119.5 ?
    C9 C8 C7 . . 120.6(7) ?
    C9 C8 H8 . . 119.7 ?
    C7 C8 H8 . . 119.7 ?
    C8 C9 C10 . . 121.7(7) ?
    C8 C9 H9 . . 119.2 ?
    C10 C9 H9 . . 119.2 ?
    C9 C10 C15 . . 122.4(8) ?
    C9 C10 C11 . . 118.9(7) ?
    C15 C10 C11 . . 118.7(8) ?
    C12 C11 C6 . . 122.9(7) ?
    C12 C11 C10 . . 119.1(7) ?
    C6 C11 C10 . . 117.8(7) ?
    C13 C12 C11 . . 119.4(8) ?
    C13 C12 H12 . . 120.3 ?
    C11 C12 H12 . . 120.3 ?
    C12 C13 C14 . . 121.2(9) ?
    C12 C13 H13 . . 119.4 ?
    C14 C13 H13 . . 119.4 ?
    C15 C14 C13 . . 120.3(9) ?
    C15 C14 H14 . . 119.8 ?
    C13 C14 H14 . . 119.8 ?
    C14 C15 C10 . . 121.2(9) ?
    C14 C15 H15 . . 119.4 ?
    C10 C15 H15 . . 119.4 ?
    N2 C16 C17 . . 114.5(6) ?
    N2 C16 H16A . . 108.6 ?
    C17 C16 H16A . . 108.6 ?
    N2 C16 H16B . . 108.6 ?
    C17 C16 H16B . . 108.6 ?
    H16A C16 H16B . . 107.6 ?
    O1 C17 C16 . . 108.5(6) ?
    O1 C17 H17A . . 110.0 ?
    C16 C17 H17A . . 110.0 ?
    O1 C17 H17B . . 110.0 ?
    C16 C17 H17B . . 110.0 ?
    H17A C17 H17B . . 108.4 ?
    O1 C18 C19 . . 109.8(7) ?
    O1 C18 H18A . . 109.7 ?
    C19 C18 H18A . . 109.7 ?
    O1 C18 H18B . . 109.7 ?
    C19 C18 H18B . . 109.7 ?
    H18A C18 H18B . . 108.2 ?
    N3 C19 C18 . . 113.1(6) ?
    N3 C19 H19A . . 109.0 ?
    C18 C19 H19A . . 109.0 ?
    N3 C19 H19B . . 109.0 ?
    C18 C19 H19B . . 109.0 ?
    H19A C19 H19B . . 107.8 ?
    C21 C20 N3 . . 107.4(6) ?
    C21 C20 H20 . . 126.3 ?
    N3 C20 H20 . . 126.3 ?
    C20 C21 N4 . . 106.8(6) ?
    C20 C21 H21 . . 126.6 ?
    N4 C21 H21 . . 126.6 ?
    N4 C22 C23 . . 115.2(5) ?
    N4 C22 H22A . . 108.5 ?
    C23 C22 H22A . . 108.5 ?
    N4 C22 H22B . . 108.5 ?
    C23 C22 H22B . . 108.5 ?
    H22A C22 H22B . . 107.5 ?
    C24 C23 C28 . . 120.5(7) ?
    C24 C23 C22 . . 121.6(7) ?
    C28 C23 C22 . . 117.8(6) ?
    C23 C24 C25 . . 119.4(8) ?
    C23 C24 H24 . . 120.3 ?
    C25 C24 H24 . . 120.3 ?
    C26 C25 C24 . . 122.2(8) ?
    C26 C25 H25 . . 118.9 ?
    C24 C25 H25 . . 118.9 ?
    C25 C26 C27 . . 119.5(8) ?
    C25 C26 H26 . . 120.2 ?
    C27 C26 H26 . . 120.2 ?
    C26 C27 C32 . . 120.9(9) ?
    C26 C27 C28 . . 120.1(8) ?
    C32 C27 C28 . . 119.0(9) ?
    C29 C28 C27 . . 118.8(8) ?
    C29 C28 C23 . . 123.0(7) ?
    C27 C28 C23 . . 118.3(7) ?
    C30 C29 C28 . . 119.9(9) ?
    C30 C29 H29 . . 120.1 ?
    C28 C29 H29 . . 120.1 ?
    C31 C30 C29 . . 121.8(10) ?
    C31 C30 H30 . . 119.1 ?
    C29 C30 H30 . . 119.1 ?
    C30 C31 C32 . . 120.0(9) ?
    C30 C31 H31 . . 120.0 ?
    C32 C31 H31 . . 120.0 ?
    C31 C32 C27 . . 120.5(9) ?
    C31 C32 H32 . . 119.8 ?
    C27 C32 H32 . . 119.8 ?
    F6 P1 F4 . . 91.7(4) ?
    F6 P1 F3 . . 97.2(5) ?
    F4 P1 F3 . . 90.0(3) ?
    F6 P1 F2 . . 90.5(3) ?
    F4 P1 F2 . . 177.8(4) ?
    F3 P1 F2 . . 89.9(3) ?
    F6 P1 F5 . . 88.6(5) ?
    F4 P1 F5 . . 91.1(3) ?
    F3 P1 F5 . . 174.1(4) ?
    F2 P1 F5 . . 88.8(3) ?
    F6 P1 F1 . . 176.7(5) ?
    F4 P1 F1 . . 88.3(3) ?
    F3 P1 F1 . . 86.1(4) ?
    F2 P1 F1 . . 89.5(3) ?
    F5 P1 F1 . . 88.1(4) ?
    F8' P2 F12 . . 84.9(9) ?
    F8' P2 F10 . . 128.3(8) ?
    F12 P2 F10 . . 91.2(4) ?
    F8' P2 F7' . . 92.3(6) ?
    F12 P2 F7' . . 127.2(9) ?
    F10 P2 F7' . . 128.3(10) ?
    F8' P2 F11 . . 140.5(8) ?
    F12 P2 F11 . . 91.5(5) ?
    F10 P2 F11 . . 91.0(5) ?
    F7' P2 F11 . . 59.3(9) ?
    F8' P2 F11' . . 91.6(6) ?
    F12 P2 F11' . . 36.5(8) ?
    F10 P2 F11' . . 114.5(8) ?
    F7' P2 F11' . . 91.2(6) ?
    F11 P2 F11' . . 64.6(8) ?
    F8' P2 F9 . . 37.4(8) ?
    F12 P2 F9 . . 90.6(5) ?
    F10 P2 F9 . . 91.4(4) ?
    F7' P2 F9 . . 117.5(9) ?
    F11 P2 F9 . . 176.7(5) ?
    F11' P2 F9 . . 116.1(8) ?
    F8' P2 F9' . . 91.2(6) ?
    F12 P2 F9' . . 142.0(9) ?
    F10 P2 F9' . . 62.3(9) ?
    F7' P2 F9' . . 90.6(6) ?
    F11 P2 F9' . . 114.1(8) ?
    F11' P2 F9' . . 176.7(7) ?
    F9 P2 F9' . . 65.3(8) ?
    F8' P2 F7 . . 94.1(8) ?
    F12 P2 F7 . . 178.6(5) ?
    F10 P2 F7 . . 90.2(4) ?
    F7' P2 F7 . . 51.9(10) ?
    F11 P2 F7 . . 88.7(4) ?
    F11' P2 F7 . . 142.7(9) ?
    F9 P2 F7 . . 89.1(4) ?
    F9' P2 F7 . . 38.8(9) ?
    F8' P2 F10' . . 177.4(7) ?
    F12 P2 F10' . . 93.8(8) ?
    F10 P2 F10' . . 49.4(7) ?
    F7' P2 F10' . . 90.3(5) ?
    F11 P2 F10' . . 41.7(7) ?
    F11' P2 F10' . . 88.7(5) ?
    F9 P2 F10' . . 140.6(8) ?
    F9' P2 F10' . . 88.5(5) ?
    F7 P2 F10' . . 87.2(7) ?
    F8' P2 F12' . . 89.8(5) ?
    F12 P2 F12' . . 53.5(8) ?
    F10 P2 F12' . . 49.7(8) ?
    F7' P2 F12' . . 177.9(7) ?
    F11 P2 F12' . . 119.2(8) ?
    F11' P2 F12' . . 89.3(5) ?
    F9 P2 F12' . . 64.1(8) ?
    F9' P2 F12' . . 88.8(5) ?
    F7 P2 F12' . . 127.5(9) ?
    F10' P2 F12' . . 87.7(5) ?
    F8' P2 F8 . . 51.9(8) ?
    F12 P2 F8 . . 90.6(4) ?
    F10 P2 F8 . . 178.2(5) ?
    F7' P2 F8 . . 50.3(10) ?
    F11 P2 F8 . . 88.9(4) ?
    F11' P2 F8 . . 67.0(8) ?
    F9 P2 F8 . . 88.6(4) ?
    F9' P2 F8 . . 116.2(9) ?
    F7 P2 F8 . . 88.1(4) ?
    F10' P2 F8 . . 130.4(8) ?
    F12' P2 F8 . . 131.7(9) ?
    N5 C33 C34 . . 175.2(15) ?
    C33 C34 H34A . . 109.5 ?
    C33 C34 H34B . . 109.5 ?
    H34A C34 H34B . . 109.5 ?
    C33 C34 H34C . . 109.5 ?
    H34A C34 H34C . . 109.5 ?
    H34B C34 H34C . . 109.5 ?
loop_
    _geom_torsion_atom_site_label_1
    _geom_torsion_atom_site_label_2
    _geom_torsion_atom_site_label_3
    _geom_torsion_atom_site_label_4
    _geom_torsion_site_symmetry_1
    _geom_torsion_site_symmetry_2
    _geom_torsion_site_symmetry_3
    _geom_torsion_site_symmetry_4
    _geom_torsion
    _geom_torsion_publ_flag
    C2 Hg1 O1 C18 . . . . 28.4(5) ?
    C1 Hg1 O1 C18 . . . . -153.7(5) ?
    C2 Hg1 O1 C17 . . . . -152.7(5) ?
    C1 Hg1 O1 C17 . . . . 25.3(5) ?
    C3 N1 C1 N2 . . . . -0.3(7) ?
    C5 N1 C1 N2 . . . . 169.5(6) ?
    C3 N1 C1 Hg1 . . . . -172.4(5) ?
    C5 N1 C1 Hg1 . . . . -2.5(10) ?
    C4 N2 C1 N1 . . . . 0.5(7) ?
    C16 N2 C1 N1 . . . . 179.3(6) ?
    C4 N2 C1 Hg1 . . . . 173.4(5) ?
    C16 N2 C1 Hg1 . . . . -7.7(9) ?
    C2 Hg1 C1 N1 . . . . 151.3(9) ?
    O1 Hg1 C1 N1 . . . . 142.7(6) ?
    C2 Hg1 C1 N2 . . . . -19.8(13) ?
    O1 Hg1 C1 N2 . . . . -28.3(5) ?
    C21 N4 C2 N3 . . . . -2.4(8) ?
    C22 N4 C2 N3 . . . . 177.6(6) ?
    C21 N4 C2 Hg1 . . . . -169.6(5) ?
    C22 N4 C2 Hg1 . . . . 10.3(10) ?
    C20 N3 C2 N4 . . . . 1.8(8) ?
    C19 N3 C2 N4 . . . . -177.1(7) ?
    C20 N3 C2 Hg1 . . . . 170.9(5) ?
    C19 N3 C2 Hg1 . . . . -8.0(9) ?
    C1 Hg1 C2 N4 . . . . 127.6(10) ?
    O1 Hg1 C2 N4 . . . . 136.1(7) ?
    C1 Hg1 C2 N3 . . . . -38.3(13) ?
    O1 Hg1 C2 N3 . . . . -29.7(5) ?
    C1 N1 C3 C4 . . . . 0.1(8) ?
    C5 N1 C3 C4 . . . . -170.3(6) ?
    N1 C3 C4 N2 . . . . 0.2(9) ?
    C1 N2 C4 C3 . . . . -0.4(9) ?
    C16 N2 C4 C3 . . . . -179.3(7) ?
    C1 N1 C5 C6 . . . . 33.7(10) ?
    C3 N1 C5 C6 . . . . -157.7(6) ?
    N1 C5 C6 C7 . . . . -103.0(7) ?
    N1 C5 C6 C11 . . . . 80.6(8) ?
    C11 C6 C7 C8 . . . . 0.1(10) ?
    C5 C6 C7 C8 . . . . -176.2(7) ?
    C6 C7 C8 C9 . . . . 0.6(12) ?
    C7 C8 C9 C10 . . . . -0.2(12) ?
    C8 C9 C10 C15 . . . . 177.6(8) ?
    C8 C9 C10 C11 . . . . -1.0(11) ?
    C7 C6 C11 C12 . . . . -176.3(7) ?
    C5 C6 C11 C12 . . . . 0.0(10) ?
    C7 C6 C11 C10 . . . . -1.3(10) ?
    C5 C6 C11 C10 . . . . 175.0(6) ?
    C9 C10 C11 C12 . . . . 176.9(7) ?
    C15 C10 C11 C12 . . . . -1.7(10) ?
    C9 C10 C11 C6 . . . . 1.7(10) ?
    C15 C10 C11 C6 . . . . -176.9(6) ?
    C6 C11 C12 C13 . . . . 175.7(7) ?
    C10 C11 C12 C13 . . . . 0.8(11) ?
    C11 C12 C13 C14 . . . . -0.3(14) ?
    C12 C13 C14 C15 . . . . 0.9(15) ?
    C13 C14 C15 C10 . . . . -1.9(15) ?
    C9 C10 C15 C14 . . . . -176.3(8) ?
    C11 C10 C15 C14 . . . . 2.3(13) ?
    C1 N2 C16 C17 . . . . 73.3(9) ?
    C4 N2 C16 C17 . . . . -108.0(8) ?
    C18 O1 C17 C16 . . . . -166.3(6) ?
    Hg1 O1 C17 C16 . . . . 14.7(8) ?
    N2 C16 C17 O1 . . . . -66.7(8) ?
    C17 O1 C18 C19 . . . . -165.6(6) ?
    Hg1 O1 C18 C19 . . . . 13.4(8) ?
    C2 N3 C19 C18 . . . . 74.7(10) ?
    C20 N3 C19 C18 . . . . -104.0(8) ?
    O1 C18 C19 N3 . . . . -67.1(8) ?
    C2 N3 C20 C21 . . . . -0.5(9) ?
    C19 N3 C20 C21 . . . . 178.4(7) ?
    N3 C20 C21 N4 . . . . -0.9(9) ?
    C2 N4 C21 C20 . . . . 2.1(9) ?
    C22 N4 C21 C20 . . . . -177.9(7) ?
    C2 N4 C22 C23 . . . . 99.1(7) ?
    C21 N4 C22 C23 . . . . -81.0(8) ?
    N4 C22 C23 C24 . . . . 3.1(9) ?
    N4 C22 C23 C28 . . . . -174.7(5) ?
    C28 C23 C24 C25 . . . . 0.4(10) ?
    C22 C23 C24 C25 . . . . -177.4(6) ?
    C23 C24 C25 C26 . . . . 1.0(12) ?
    C24 C25 C26 C27 . . . . -0.6(13) ?
    C25 C26 C27 C32 . . . . 176.6(8) ?
    C25 C26 C27 C28 . . . . -1.3(12) ?
    C26 C27 C28 C29 . . . . -179.7(7) ?
    C32 C27 C28 C29 . . . . 2.3(10) ?
    C26 C27 C28 C23 . . . . 2.6(10) ?
    C32 C27 C28 C23 . . . . -175.3(7) ?
    C24 C23 C28 C29 . . . . -179.7(7) ?
    C22 C23 C28 C29 . . . . -1.9(10) ?
    C24 C23 C28 C27 . . . . -2.2(10) ?
    C22 C23 C28 C27 . . . . 175.7(6) ?
    C27 C28 C29 C30 . . . . -2.9(11) ?
    C23 C28 C29 C30 . . . . 174.6(7) ?
    C28 C29 C30 C31 . . . . 0.8(13) ?
    C29 C30 C31 C32 . . . . 2.0(15) ?
    C30 C31 C32 C27 . . . . -2.6(14) ?
    C26 C27 C32 C31 . . . . -177.6(8) ?
    C28 C27 C32 C31 . . . . 0.4(12) ?
loop_
    _geom_hbond_atom_site_label_D
    _geom_hbond_atom_site_label_H
    _geom_hbond_atom_site_label_A
    _geom_hbond_site_symmetry_A
    _geom_hbond_distance_DH
    _geom_hbond_distance_HA
    _geom_hbond_distance_DA
    _geom_hbond_angle_DHA
    C5 H5A F3 1_555 0.97 2.50 3.384(9) 151
    C5 H5B F7 1_555 0.97 2.39 3.307(9) 157
    C18 H18A F4 3_655 0.97 2.53 3.150(10) 122
    C22 H22B F9 1_645 0.97 2.46 3.195(11) 132
    C24 H24 N4 1_555 0.93 2.50 2.847(9) 103
data_global
_journal_date_recd_electronic     2008-12-26
_journal_date_accepted     2009-01-14
_journal_name_full     'Acta Crystallographica, Section E'
_journal_year     2009
_journal_volume     65
_journal_issue      2
_journal_page_first     m217
_journal_page_last     m217
_journal_paper_category     QM
_journal_coeditor_code     CV2505
_publ_contact_author_name     'Wen-yan Guo'
_publ_contact_author_address
;
Department of Chemistry
 Shanxi Normal University
 Linfen People's
 Republic of China 040004
;
_publ_contact_author_email     guowenyan2008@yahoo.com.cn
_publ_contact_author_fax     '0357-2051091'
_publ_contact_author_phone     '0357-2051192'
_publ_section_title
;\
[3,3'-Bis(1-naphthylmethyl)-1,1'-(2,2'-oxydiethylene)bis(imidazol-2-\
ylidene)]mercury(II) bis(hexafluoridophosphate) acetonitrile solvate
;
loop_
    _publ_author_name
    _publ_author_address
    'Guo, Wen-Yan'
;
Department of Chemistry
Shanxi Normal University
Linfen 041004
People's Republic of China
;
    'Dong, Gui-Ying'
;
College of Chemical Engineering and Biotechnology
Hebei Polytechnic University
Tangshan 063009
People's Republic of China
;
