# Supplementary material for: [3,3′-Bis(1-naphthylmethyl)-1,1′-(2,2′-oxy­diethyl­ene)bis­(imidazol-2-yl­idene)]mercury(II) bis­(hexa­fluorido­phosphate) acetonitrile solvate
Source: Acta Crystallogr Sect E Struct Rep Online. 2009 Jan 23;65(Pt 2):m217. doi: 10.1107/S1600536809001743 (PMC2968318; doi:10.1107/S1600536809001743)
Supplement: Supplementary file 2 [file e-65-0m217-Isup2.hkl]

# 
# h,k,l, Fc-squared, Fo-squared, sigma(Fo-squared) and status flag 
# 
data_I
_shelx_title ' 031113A in P2(1)/n' 
_shelx_refln_list_code          4 
_shelx_F_calc_maximum      494.23 
_exptl_crystal_F_000      1992.00 
_reflns_d_resolution_high  0.7986 
 
loop_ 
 _symmetry_equiv_pos_as_xyz 
 'x, y, z' 
 '-x+1/2, y+1/2, -z+1/2' 
 '-x, -y, -z' 
 'x-1/2, -y-1/2, z-1/2' 
 
_cell_length_a     9.2044 
_cell_length_b    11.4332 
_cell_length_c    35.9223 
_cell_angle_alpha  90.000 
_cell_angle_beta   92.837 
_cell_angle_gamma  90.000 
 
_shelx_F_squared_multiplier     1.000 
 
loop_ 
 _refln_index_h 
 _refln_index_k 
 _refln_index_l 
 _refln_F_squared_calc 
 _refln_F_squared_meas 
 _refln_F_squared_sigma 
 _refln_observed_status 
   2   0   0   109188.95   110825.29   2390.85 o 
   4   0   0    28450.01    28026.43    692.57 o 
   6   0   0     4600.26     4630.93    424.88 o 
   8   0   0       73.54      -81.63    189.37 o 
  10   0   0     1499.92     1456.28    234.89 o 
   1   1   0     4627.51     4857.27    139.71 o 
   2   1   0      344.53      341.41     67.00 o 
   3   1   0     1214.08     1308.56     74.56 o 
   4   1   0    43280.81    42421.08    704.91 o 
   5   1   0       64.20      -46.83     88.29 o 
   6   1   0    22573.43    22255.05    442.64 o 
   7   1   0      473.84      490.26    128.39 o 
   8   1   0     9743.12    10083.34    291.95 o 
   9   1   0      340.97      535.19    150.01 o 
  10   1   0     1498.98     1898.73    313.05 o 
  11   1   0      136.51      235.06    194.35 o 
   0   2   0    54834.04    57559.29   1532.79 o 
   1   2   0     1657.95     1881.63     68.02 o 
   2   2   0   174976.88   174506.45   2862.01 o 
   3   2   0    12070.71    12845.71    228.73 o 
   4   2   0    22514.53    22592.85    373.90 o 
   5   2   0      269.69      147.32    123.72 o 
   6   2   0     3084.01     3161.58    153.72 o 
   7   2   0       60.81      385.16    161.87 o 
   8   2   0       35.32      138.66    134.16 o 
   9   2   0       58.19      486.21    173.61 o 
  10   2   0     1353.79     1872.58    220.73 o 
  11   2   0      102.20      411.24    289.65 o 
   1   3   0    14755.46    15698.04    273.10 o 
   2   3   0    33119.15    35618.64    555.56 o 
   3   3   0     6034.48     6381.78    153.15 o 
   4   3   0    23179.21    22648.74    348.96 o 
   5   3   0     2796.35     2661.64    120.34 o 
   6   3   0    21464.74    21225.72    430.12 o 
   7   3   0     3624.54     3603.73    177.53 o 
   8   3   0     9921.17     9469.04    343.55 o 
   9   3   0     1436.04     1600.63    197.88 o 
  10   3   0     2759.79     2487.13    229.17 o 
  11   3   0      339.79      550.93    320.25 o 
   0   4   0    66849.60    66490.05   1264.94 o 
   1   4   0    24884.94    26514.28    434.88 o 
   2   4   0    44078.47    43130.86    808.25 o 
   3   4   0     2650.18     2587.39    116.45 o 
   4   4   0    17826.58    18001.61    337.07 o 
   5   4   0     8029.20     7734.19    307.78 o 
   6   4   0     2521.07     2895.72    168.49 o 
   7   4   0        2.05      -20.99    151.52 o 
   8   4   0      402.60      615.94    298.49 o 
   9   4   0      213.84      407.45    189.60 o 
  10   4   0      651.84     1050.26    200.62 o 
  11   4   0      112.98      185.45    344.60 o 
   1   5   0      237.38      237.77     80.69 o 
   2   5   0     4062.77     4147.48    143.00 o 
   3   5   0      168.15      117.26     92.88 o 
   4   5   0    18442.98    18261.11    354.57 o 
   5   5   0     9418.92     8784.50    263.32 o 
   6   5   0     7569.68     7688.63    256.81 o 
   7   5   0     3279.92     3362.13    265.48 o 
   8   5   0     2246.29     1819.43    208.72 o 
   9   5   0     1241.58     1527.48    237.35 o 
  10   5   0     1348.81      931.27    281.61 o 
   0   6   0    49170.92    50139.84   1237.86 o 
   1   6   0    23000.29    22859.45    359.13 o 
   2   6   0    28835.27    28771.36    499.64 o 
   3   6   0    14106.57    13127.18    290.27 o 
   4   6   0     3311.00     3598.60    165.04 o 
   5   6   0      181.73      291.39    147.97 o 
   6   6   0     3902.11     3909.83    211.27 o 
   7   6   0      485.34      429.73    149.01 o 
   8   6   0       90.48      519.99    209.61 o 
   9   6   0      219.90      139.45    260.61 o 
  10   6   0      643.28      847.40    264.59 o 
   1   7   0     3242.68     3255.41    112.97 o 
   2   7   0     2249.80     2700.38    168.93 o 
   3   7   0     1126.92     1062.62    131.74 o 
   4   7   0     4274.46     4426.51    218.85 o 
   5   7   0     7648.75     7498.81    269.21 o 
   6   7   0     8491.03     8054.60    285.68 o 
   7   7   0     6639.43     6341.39    301.14 o 
   8   7   0     1310.97     1706.95    256.13 o 
   9   7   0     1745.96     1804.28    266.03 o 
  10   7   0      164.09      534.92    324.84 o 
   0   8   0     9765.77     9673.15    297.31 o 
   1   8   0    14697.55    14238.84    312.27 o 
   2   8   0     5089.60     5016.97    189.47 o 
   3   8   0     9598.24     9229.86    319.01 o 
   4   8   0     2361.63     2524.12    165.77 o 
   5   8   0     1126.91     1369.10    169.17 o 
   6   8   0      870.66      750.81    179.29 o 
   7   8   0        6.92     -129.89    269.92 o 
   8   8   0       95.74      586.30    360.66 o 
   9   8   0      264.31      637.64    243.03 o 
   1   9   0      455.27      127.19    120.58 o 
   2   9   0      331.35      529.86    133.44 o 
   3   9   0     3020.01     2839.58    179.71 o 
   4   9   0     1969.45     1815.61    175.75 o 
   5   9   0     9044.59     8907.50    522.22 o 
   6   9   0      705.48      636.49    185.10 o 
   7   9   0     3045.49     3799.22    272.47 o 
   8   9   0      620.24      639.72    240.13 o 
   0  10   0     1760.07     1778.14    266.48 o 
   1  10   0     7912.09     8012.08    356.91 o 
   2  10   0      120.04       78.26    137.86 o 
   3  10   0     6891.37     6260.56    253.74 o 
   4  10   0       17.20       15.52    155.46 o 
   5  10   0     2053.99     2313.49    268.73 o 
   6  10   0       12.25      423.12    198.71 o 
   7  10   0       15.63       15.74    187.59 o 
   8  10   0      283.65      638.07    260.61 o 
   1  11   0      877.64      357.97    201.04 o 
   2  11   0      140.48      246.21    183.06 o 
   3  11   0     4001.31     3557.02    280.68 o 
   4  11   0      499.33      542.58    165.02 o 
   5  11   0     2302.33     2246.87    235.02 o 
   6  11   0        1.82      146.31    235.94 o 
   7  11   0     2681.49     2627.25    262.08 o 
   0  12   0       43.31     -234.67    358.19 o 
   1  12   0     5385.70     4883.27    413.03 o 
   2  12   0        3.98     -214.09    214.09 o 
   3  12   0     2543.17     2386.00    484.36 o 
   4  12   0       13.80       26.92    270.22 o 
   5  12   0      360.91      296.06    194.52 o 
   6  12   0       49.25      492.17    216.59 o 
   1  13   0       25.90      150.69    415.00 o 
   2  13   0       14.62     -297.51    297.51 o 
   3  13   0     1129.20      362.71    297.72 o 
   4  13   0       83.19      160.12    260.84 o 
   0  14   0      150.84      108.69    459.47 o 
   1  14   0     1971.41     1539.76    352.79 o 
   2  14   0       39.88      -89.06    305.14 o 
 -11   0   1     1597.17     1802.59    279.43 o 
  -9   0   1     6450.11     6393.85    348.44 o 
  -7   0   1    12302.18    10444.35    419.94 o 
  -5   0   1    11616.16    11992.11    384.17 o 
  -3   0   1     2675.14     2956.46    146.69 o 
  -1   0   1    25823.78    23571.19    738.61 o 
   1   0   1    27757.65    24341.91    760.84 o 
   3   0   1    24868.87    27121.03    650.57 o 
   5   0   1    31089.62    30460.35    857.18 o 
   7   0   1    11896.02    11086.20    412.97 o 
   9   0   1     1055.90     1467.44    226.20 o 
  11   0   1       10.82      215.61    229.65 o 
 -11   1   1      449.80      537.19    204.68 o 
 -10   1   1       15.32      372.03    153.60 o 
  -9   1   1       65.84      122.58    133.04 o 
  -8   1   1       16.45      161.56    143.76 o 
  -7   1   1     1977.01     2028.60    241.38 o 
  -6   1   1       40.79      134.72    115.55 o 
  -5   1   1    30409.25    30223.83    543.67 o 
  -4   1   1     1288.20     1344.90     79.67 o 
  -3   1   1    62936.27    66938.44   1054.61 o 
  -2   1   1       70.88       90.08     57.05 o 
  -1   1   1    90017.88    90124.76   2333.16 o 
   1   1   1     6315.22     6181.35    162.98 o 
   2   1   1     1485.12     1836.97     96.44 o 
   3   1   1    15270.14    16458.38    302.71 o 
   4   1   1      771.80      725.78     85.93 o 
   5   1   1      132.14      122.09     89.65 o 
   6   1   1      349.53      469.56    117.55 o 
   7   1   1     7434.89     7274.26    232.69 o 
   8   1   1       13.60      277.88    132.54 o 
   9   1   1     4084.01     3858.55    199.42 o 
  10   1   1      280.79      704.89    155.94 o 
  11   1   1     2600.66     2567.19    245.34 o 
 -11   2   1     1731.98     2608.77    307.38 o 
 -10   2   1      556.78      607.64    177.39 o 
  -9   2   1     7993.21     7565.09    320.74 o 
  -8   2   1      618.18      749.68    145.51 o 
  -7   2   1    13114.34    12103.24    309.30 o 
  -6   2   1      176.63      353.89    118.64 o 
  -5   2   1    17487.56    16728.51    308.41 o 
  -4   2   1      405.49      554.41     83.60 o 
  -3   2   1     6405.97     7229.16    178.31 o 
  -2   2   1    12917.18    13560.69    302.42 o 
  -1   2   1     1899.02     2270.47     74.05 o 
   0   2   1     1122.54     1159.75     64.19 o 
   1   2   1      638.54      749.71     55.17 o 
   2   2   1     3114.48     3212.61    114.72 o 
   3   2   1    51247.27    53308.42    971.09 o 
   4   2   1      886.21      971.58     82.19 o 
   5   2   1    16296.85    16027.14    331.03 o 
   6   2   1      608.86      523.18    111.71 o 
   7   2   1    12321.78    11827.69    303.97 o 
   8   2   1      865.37      900.47    141.48 o 
   9   2   1     1274.75     1189.05    187.14 o 
  10   2   1      410.93      353.58    181.54 o 
  11   2   1       76.66      261.55    204.69 o 
 -11   3   1      120.51      -34.49    207.90 o 
 -10   3   1      102.31      243.79    182.07 o 
  -9   3   1       28.45       42.67    167.18 o 
  -8   3   1     1075.92     1363.06    196.68 o 
  -7   3   1     2643.75     2463.33    157.76 o 
  -6   3   1     4264.03     4336.99    158.62 o 
  -5   3   1    19266.23    18596.06    338.81 o 
  -4   3   1     3250.44     3208.50    101.48 o 
  -3   3   1    25428.94    26540.63    435.12 o 
  -2   3   1     1776.65     1655.79     89.19 o 
  -1   3   1    18346.22    19367.18    322.08 o 
   0   3   1    20484.92    21408.54    447.76 o 
   1   3   1     9517.64     9837.79    193.16 o 
   2   3   1    10380.37    10627.04    306.63 o 
   3   3   1     2806.44     2792.17    103.49 o 
   4   3   1      610.89      550.42     69.80 o 
   5   3   1     1077.79     1329.04    137.35 o 
   6   3   1       43.60      392.01    110.23 o 
   7   3   1     5217.44     5327.90    206.07 o 
   8   3   1       99.32      237.77    159.95 o 
   9   3   1     5880.74     6186.00    295.63 o 
  10   3   1      358.00      529.52    182.54 o 
  11   3   1     2019.79     1797.62    238.42 o 
 -11   4   1     1755.39     1750.04    287.81 o 
 -10   4   1      205.91      661.09    197.06 o 
  -9   4   1     3637.15     3432.02    245.40 o 
  -8   4   1     1913.01     1990.53    203.65 o 
  -7   4   1     9753.86     9488.75    338.45 o 
  -6   4   1      875.35     1105.64    144.65 o 
  -5   4   1    11275.67    10830.18    284.13 o 
  -4   4   1      212.80      137.41     92.89 o 
  -3   4   1     2231.46     2307.30    113.89 o 
  -2   4   1       25.00      -35.43     98.56 o 
  -1   4   1     3729.83     4136.41    124.77 o 
   0   4   1     4799.70     5092.83    146.65 o 
   1   4   1    14010.32    13740.65    281.14 o 
   2   4   1    41799.08    42984.29    674.49 o 
   3   4   1    19737.02    20589.95    365.77 o 
   4   4   1    11862.22    12095.40    221.50 o 
   5   4   1    28165.23    26975.78    459.53 o 
   6   4   1     4395.52     4337.85    247.09 o 
   7   4   1     3764.40     3715.59    227.24 o 
   8   4   1     2047.27     2139.25    290.54 o 
   9   4   1      906.37     1157.76    246.69 o 
  10   4   1       87.75      482.48    299.46 o 
  11   4   1        0.03       71.05    247.37 o 
 -10   5   1        1.91      280.03    308.78 o 
  -9   5   1        1.79       20.55    183.53 o 
  -8   5   1      318.98      438.71    175.52 o 
  -7   5   1     1100.20     1159.56    181.19 o 
  -6   5   1     1737.84     1677.03    166.54 o 
  -5   5   1     2621.73     2632.75    172.17 o 
  -4   5   1    14286.73    13998.76    295.40 o 
  -3   5   1    17554.87    16568.55    322.73 o 
  -2   5   1    29341.61    30236.09    568.01 o 
  -1   5   1     7199.24     7314.85    215.00 o 
   0   5   1    31345.10    32588.72    472.02 o 
   1   5   1    17060.59    17546.63    320.94 o 
   2   5   1     7610.84     7839.36    195.91 o 
   3   5   1     1816.75     1823.82    117.15 o 
   4   5   1     3929.67     4236.64    160.58 o 
   5   5   1      258.82      329.26    130.66 o 
   6   5   1      196.52       73.04    139.28 o 
   7   5   1     1207.43      939.25    182.41 o 
   8   5   1     1997.54     2029.51    207.58 o 
   9   5   1     2010.97     2200.22    270.59 o 
  10   5   1      931.30     1671.27    434.77 o 
 -10   6   1     1884.59     2025.76    278.57 o 
  -9   6   1     1410.88     1729.65    253.79 o 
  -8   6   1     2976.45     3442.72    251.72 o 
  -7   6   1     2374.66     2556.04    187.77 o 
  -6   6   1     4080.48     3896.65    210.64 o 
  -5   6   1     2053.36     1957.49    169.33 o 
  -4   6   1      283.79      391.63    121.67 o 
  -3   6   1      174.53      300.01    108.25 o 
  -2   6   1     1110.59     1062.21    150.69 o 
  -1   6   1       37.42      108.96     66.36 o 
   0   6   1    19822.81    20206.35    324.76 o 
   1   6   1    11732.87    11804.93    254.00 o 
   2   6   1    28436.12    27433.01    481.78 o 
   3   6   1     7694.26     7360.17    242.95 o 
   4   6   1    20130.31    19732.09    488.65 o 
   5   6   1     8304.11     8089.89    265.28 o 
   6   6   1     5809.49     6039.39    246.02 o 
   7   6   1     2105.61     2180.05    183.66 o 
   8   6   1     2243.04     2022.78    258.07 o 
   9   6   1      226.32      598.64    301.37 o 
  10   6   1      565.15      811.63    516.28 o 
 -10   7   1        0.24      -42.77    248.91 o 
  -9   7   1      371.07      441.38    221.84 o 
  -8   7   1      941.93     1331.08    245.37 o 
  -7   7   1       12.68      478.47    159.36 o 
  -6   7   1     4075.83     3857.72    269.79 o 
  -5   7   1      553.21      634.96    156.26 o 
  -4   7   1     9320.94     8886.61    305.93 o 
  -3   7   1     4632.95     4526.33    179.30 o 
  -2   7   1    24738.41    23879.58    576.54 o 
  -1   7   1     2180.52     2057.14    129.07 o 
   0   7   1     5134.20     4960.19    140.75 o 
   1   7   1     1544.66     1570.02     90.76 o 
   2   7   1     9636.96     9713.18    246.62 o 
   3   7   1      189.80      216.76    129.75 o 
   4   7   1      502.91      394.41    123.08 o 
   5   7   1      780.54      891.37    166.34 o 
   6   7   1      170.17      505.06    161.90 o 
   7   7   1     2527.12     2324.31    215.22 o 
   8   7   1     1327.29     1413.39    247.05 o 
   9   7   1     1445.27     1553.11    274.61 o 
  -9   8   1      866.60      917.87    361.89 o 
  -8   8   1     1971.05     2094.84    272.86 o 
  -7   8   1     1544.47     1453.20    205.87 o 
  -6   8   1     4304.96     3863.37    247.30 o 
  -5   8   1     1504.86     1661.17    175.13 o 
  -4   8   1     1004.10     1050.12    147.80 o 
  -3   8   1     1103.60      914.44    135.95 o 
  -2   8   1      268.57      390.46    122.72 o 
  -1   8   1       10.01        6.90    128.26 o 
   0   8   1     9306.93     9373.91    206.32 o 
   1   8   1      910.18      898.83    125.72 o 
   2   8   1    12121.94    11991.13    291.50 o 
   3   8   1     2248.35     2004.29    153.14 o 
   4   8   1    10597.75    10539.92    285.04 o 
   5   8   1     2348.13     2325.47    214.79 o 
   6   8   1     7964.81     7222.46    319.52 o 
   7   8   1      425.76      483.90    181.87 o 
   8   8   1     1616.45     1582.11    261.99 o 
   9   8   1        3.41      342.40    457.00 o 
  -8   9   1      560.16      660.42    454.53 o 
  -7   9   1      108.56      394.10    239.03 o 
  -6   9   1     3291.83     3478.70    434.49 o 
  -5   9   1      521.43      435.99    168.89 o 
  -4   9   1    11052.22    10891.57    297.83 o 
  -3   9   1      399.35      126.58    127.41 o 
  -2   9   1    11985.72    12342.66    394.13 o 
  -1   9   1      240.58      370.00    125.58 o 
   0   9   1    10783.24    10759.08    324.21 o 
   1   9   1      339.69      379.74    124.78 o 
   2   9   1     4214.79     4207.34    185.59 o 
   3   9   1      317.56      152.41    172.21 o 
   4   9   1        7.98      -61.17    144.93 o 
   5   9   1     2101.55     1839.00    205.73 o 
   6   9   1      614.94      634.88    221.84 o 
   7   9   1      290.26      685.64    201.13 o 
   8   9   1     1377.53     1769.28    260.92 o 
  -8  10   1     2325.36     2636.42    301.44 o 
  -7  10   1      180.50      225.35    337.83 o 
  -6  10   1     1920.53     1873.69    210.86 o 
  -5  10   1      665.50      833.67    195.92 o 
  -4  10   1       47.43       81.51    152.87 o 
  -3  10   1      962.90     1139.53    171.97 o 
  -2  10   1      137.54      209.31    128.38 o 
  -1  10   1      605.87      627.22    162.68 o 
   0  10   1     2414.78     2444.09    193.95 o 
   1  10   1       11.18       49.48    153.86 o 
   2  10   1     8186.62     8175.14    281.34 o 
   3  10   1      616.07      529.39    147.92 o 
   4  10   1     8576.05     8497.36    304.28 o 
   5  10   1       26.95      181.97    181.24 o 
   6  10   1     3939.45     3416.52    258.24 o 
   7  10   1      251.00      580.04    196.57 o 
   8  10   1     1792.67     1683.47    285.59 o 
  -7  11   1      222.38      547.39    212.62 o 
  -6  11   1     1261.09     1231.52    208.62 o 
  -5  11   1        5.58      595.68    267.91 o 
  -4  11   1     4603.11     4681.89    245.43 o 
  -3  11   1        0.83     -192.80    195.08 o 
  -2  11   1     8687.28     8439.81    371.44 o 
  -1  11   1       85.63       97.98    188.92 o 
   0  11   1     3713.88     3798.55    277.88 o 
   1  11   1        0.73      119.11    362.28 o 
   2  11   1      843.49      690.43    210.12 o 
   3  11   1      450.16      714.94    218.51 o 
   4  11   1      126.91      213.91    179.35 o 
   5  11   1      443.10      661.70    202.32 o 
   6  11   1      311.19      213.70    195.06 o 
   7  11   1      339.52      570.13    222.35 o 
  -6  12   1     1005.92      932.90    252.90 o 
  -5  12   1       40.74      348.84    193.40 o 
  -4  12   1     1213.20     1159.13    258.65 o 
  -3  12   1       18.81      394.17    219.27 o 
  -2  12   1       23.85     -196.13    196.13 o 
  -1  12   1      120.43      -94.64    269.66 o 
   0  12   1     1300.40      881.78    449.59 o 
   1  12   1        6.26      -68.94    209.01 o 
   2  12   1     4770.29     4861.10    319.06 o 
   3  12   1        6.68     -202.16    202.16 o 
   4  12   1     4704.22     4094.65    336.29 o 
   5  12   1       65.54      352.51    269.41 o 
   6  12   1     2441.54     2493.34    255.39 o 
  -4  13   1     2205.45     1716.83    508.87 o 
  -3  13   1      529.42       34.02    321.13 o 
  -2  13   1     3406.71     2747.66    623.74 o 
  -1  13   1      492.18     -220.63    295.18 o 
   0  13   1     3507.43     3247.75    383.85 o 
   1  13   1      248.67       54.77    287.24 o 
   2  13   1      805.89      461.70    303.02 o 
   3  13   1      373.08       87.17    218.81 o 
   4  13   1        2.56      189.65    271.24 o 
  -2  14   1        1.01     -344.60    344.60 o 
  -1  14   1      105.94     -117.90    461.94 o 
   0  14   1      569.27      454.48    310.90 o 
   1  14   1       56.96     -482.94    482.94 o 
   2  14   1     1624.87     1181.12    341.88 o 
 -10   0   2      687.61      773.00    230.07 o 
  -8   0   2     5465.09     5381.39    308.80 o 
  -6   0   2    29179.57    28945.89    771.11 o 
  -4   0   2    70467.84    70806.76   1656.31 o 
  -2   0   2   116913.10   122490.18   2640.50 o 
   2   0   2    50630.87    50003.06   1264.77 o 
   4   0   2    13053.27    13283.77    383.33 o 
   6   0   2    23888.35    23556.92   1080.74 o 
   8   0   2     5482.72     5858.14    310.79 o 
  10   0   2     4131.72     3818.65    303.05 o 
 -11   1   2        5.77       65.62    180.22 o 
 -10   1   2     3185.49     3627.47    212.69 o 
  -9   1   2      179.30      320.36    137.23 o 
  -8   1   2     3118.43     3531.21    192.21 o 
  -7   1   2       44.96      101.07    167.94 o 
  -6   1   2      170.74       53.01    172.21 o 
  -5   1   2     1670.46     1928.33    121.31 o 
  -4   1   2     3309.45     3336.82    107.31 o 
  -3   1   2      361.28      284.35     71.61 o 
  -2   1   2    94198.36    94594.22   1520.69 o 
  -1   1   2      524.12      656.66     60.46 o 
   1   1   2      880.98     1160.12     50.74 o 
   2   1   2   244260.50   236861.22   4845.34 o 
   3   1   2     4229.52     4334.38    125.66 o 
   4   1   2    30599.31    30153.41    522.38 o 
   5   1   2      164.68      153.79     90.00 o 
   6   1   2    11768.95    12025.04    299.86 o 
   7   1   2       53.27      119.56    115.38 o 
   8   1   2      365.38      325.80    152.60 o 
   9   1   2        0.94      294.51    138.83 o 
  10   1   2      131.95     -174.88    177.66 o 
  11   1   2        0.10      303.06    205.85 o 
 -11   2   2      379.47      573.99    202.80 o 
 -10   2   2      988.09      909.66    200.62 o 
  -9   2   2      661.56      782.29    284.32 o 
  -8   2   2     6282.36     6140.33    231.69 o 
  -7   2   2     1597.50     1501.87    141.31 o 
  -6   2   2    35376.45    36560.98    660.80 o 
  -5   2   2     8773.49     8676.98    290.89 o 
  -4   2   2    37785.60    36747.20    639.09 o 
  -3   2   2     1097.95      988.47     78.52 o 
  -2   2   2    30764.04    31391.22    535.61 o 
  -1   2   2    65275.18    70242.79   1023.32 o 
   0   2   2    33930.23    34655.57    589.62 o 
   1   2   2     5499.25     6132.08    125.96 o 
   2   2   2     8490.88    10022.83    168.25 o 
   3   2   2     2908.33     2964.85     98.90 o 
   4   2   2     5794.81     6228.72    167.85 o 
   5   2   2      966.97      983.18    143.33 o 
   6   2   2     9020.86     8651.87    237.88 o 
   7   2   2      308.09      214.22    120.32 o 
   8   2   2     6746.69     6401.85    234.25 o 
   9   2   2      544.58      946.15    182.88 o 
  10   2   2     2364.90     2418.12    233.12 o 
  11   2   2      369.63      834.49    261.32 o 
 -11   3   2       37.29      -18.86    213.66 o 
 -10   3   2     3092.80     3174.42    251.93 o 
  -9   3   2      265.92      588.23    323.22 o 
  -8   3   2     3297.01     3470.94    228.50 o 
  -7   3   2        7.20      135.54    127.01 o 
  -6   3   2     1317.80     1224.95    114.65 o 
  -5   3   2       48.99       22.70     88.80 o 
  -4   3   2      939.15      859.62     83.41 o 
  -3   3   2     3553.68     3698.90    116.94 o 
  -2   3   2    38543.67    39890.05    616.89 o 
  -1   3   2     5672.92     5752.02    137.52 o 
   0   3   2   103366.86   100998.18   2418.21 o 
   1   3   2     5226.99     5168.73    132.32 o 
   2   3   2    17630.43    17947.40    350.17 o 
   3   3   2     1934.95     1811.42     90.50 o 
   4   3   2    32801.62    33113.80    481.45 o 
   5   3   2     5454.15     5289.59    145.67 o 
   6   3   2     7759.07     7804.25    244.80 o 
   7   3   2     3076.17     3202.92    172.01 o 
   8   3   2      499.28      427.65    157.06 o 
   9   3   2       17.31      310.48    213.50 o 
  10   3   2      426.08      417.45    202.03 o 
  11   3   2       15.03      278.42    208.52 o 
 -11   4   2        4.29      664.86    228.32 o 
 -10   4   2      504.27      444.05    235.67 o 
  -9   4   2      572.49      586.13    286.04 o 
  -8   4   2     4975.74     5087.56    262.56 o 
  -7   4   2     2509.90     2515.15    208.29 o 
  -6   4   2    15512.03    16031.77    378.24 o 
  -5   4   2     8521.73     7987.62    239.61 o 
  -4   4   2    19467.40    18994.46    351.40 o 
  -3   4   2    16396.66    17266.24    319.73 o 
  -2   4   2    27858.90    28925.85    476.61 o 
  -1   4   2      555.34      481.42     76.03 o 
   0   4   2    17890.28    17910.66    276.47 o 
   1   4   2     9355.15     9291.94    197.06 o 
   2   4   2     2752.22     2692.90    114.27 o 
   3   4   2     4771.97     5040.87    148.30 o 
   4   4   2    17916.03    17492.40    290.90 o 
   5   4   2     2790.95     2957.46    122.99 o 
   6   4   2     8640.22     7332.58    288.59 o 
   7   4   2     1967.13     1890.60    192.32 o 
   8   4   2     4831.70     4978.61    281.47 o 
   9   4   2     1680.74     1858.34    214.89 o 
  10   4   2     2076.72     2038.45    277.58 o 
 -10   5   2      861.98     1646.52    258.25 o 
  -9   5   2      504.02      529.80    184.88 o 
  -8   5   2      881.28     1018.45    191.82 o 
  -7   5   2      378.61      389.51    165.67 o 
  -6   5   2      285.14      504.10    166.15 o 
  -5   5   2      330.61      393.52    144.40 o 
  -4   5   2     8626.29     8486.02    219.17 o 
  -3   5   2     3616.29     3719.19    140.75 o 
  -2   5   2     2139.96     1944.57    113.74 o 
  -1   5   2    35397.38    36018.53    519.49 o 
   0   5   2    52471.92    51683.36    714.43 o 
   1   5   2    23671.56    25225.36    428.80 o 
   2   5   2    28746.52    29196.22    492.07 o 
   3   5   2    10721.81    10675.49    242.12 o 
   4   5   2     9838.54    10279.88    244.06 o 
   5   5   2     5225.65     4832.51    202.05 o 
   6   5   2     3511.03     3373.44    193.21 o 
   7   5   2      513.37      829.95    176.75 o 
   8   5   2      363.04      541.75    182.81 o 
   9   5   2       36.86      362.51    209.26 o 
  10   5   2      336.44      505.68    238.38 o 
 -10   6   2      132.34      705.67    281.61 o 
  -9   6   2     1008.91     1039.14    300.14 o 
  -8   6   2     1524.35     1665.01    306.25 o 
  -7   6   2     4243.89     4033.08    314.61 o 
  -6   6   2     1797.71     1901.12    178.73 o 
  -5   6   2     8876.14     7972.84    261.49 o 
  -4   6   2    25896.42    24433.41    456.21 o 
  -3   6   2     6617.84     6527.66    193.77 o 
  -2   6   2    16528.07    16364.90    327.16 o 
  -1   6   2     6411.94     6575.01    197.56 o 
   0   6   2     8505.73     8607.79    176.39 o 
   1   6   2     3578.39     3444.72    137.67 o 
   2   6   2      813.49      946.44    111.54 o 
   3   6   2      324.37      301.33    129.44 o 
   4   6   2     1806.89     1902.29    142.41 o 
   5   6   2      474.48      667.94    150.20 o 
   6   6   2     2517.33     2561.49    192.21 o 
   7   6   2     4390.44     4044.21    300.93 o 
   8   6   2     2764.91     2601.30    312.49 o 
   9   6   2     2193.79     2249.92    286.55 o 
  10   6   2      723.93      963.38    269.83 o 
 -10   7   2      621.95     1163.01    255.89 o 
  -9   7   2      851.28     1191.67    264.63 o 
  -8   7   2     1562.05     1658.39    245.62 o 
  -7   7   2      505.88      453.13    156.74 o 
  -6   7   2      136.67      192.68    154.51 o 
  -5   7   2        4.16      -96.30    135.06 o 
  -4   7   2      136.03      443.23    130.94 o 
  -3   7   2     2932.04     2959.90    158.63 o 
  -2   7   2     9633.13     9815.32    265.11 o 
  -1   7   2    18221.28    17657.67    303.47 o 
   0   7   2    15633.40    15883.44    280.49 o 
   1   7   2    10884.59    10918.33    253.38 o 
   2   7   2    15741.60    15959.65    334.71 o 
   3   7   2     9420.76     9655.68    254.93 o 
   4   7   2     7150.81     7367.24    227.94 o 
   5   7   2     6870.98     6246.65    297.36 o 
   6   7   2      561.55      683.80    171.77 o 
   7   7   2      635.61      681.82    216.29 o 
   8   7   2       63.89       64.18    196.50 o 
   9   7   2      136.24      278.90    234.57 o 
  -9   8   2      640.78      867.61    249.33 o 
  -8   8   2       22.60      -15.25    202.53 o 
  -7   8   2     6081.66     6124.76    303.84 o 
  -6   8   2     3358.69     3259.65    206.49 o 
  -5   8   2     7500.25     7602.52    329.45 o 
  -4   8   2     3141.63     3366.18    180.95 o 
  -3   8   2    17471.82    16693.72    365.23 o 
  -2   8   2     7836.00     7905.64    234.58 o 
  -1   8   2     1470.04     1283.50    128.77 o 
   0   8   2     2740.11     2758.08    123.75 o 
   1   8   2     6260.42     6271.37    204.21 o 
   2   8   2        3.38      151.19    117.73 o 
   3   8   2     1940.13     1981.67    156.00 o 
   4   8   2      277.09      351.37    144.81 o 
   5   8   2     2060.38     2116.27    215.50 o 
   6   8   2     2862.42     3088.06    236.77 o 
   7   8   2     3074.44     2911.32    236.10 o 
   8   8   2     1215.27      935.60    231.20 o 
   9   8   2     1774.03     2176.01    288.76 o 
  -8   9   2       91.00      370.16    266.79 o 
  -7   9   2     1231.72      995.75    204.11 o 
  -6   9   2      268.62      518.85    190.37 o 
  -5   9   2      667.58      638.28    173.14 o 
  -4   9   2       31.42       87.62    133.86 o 
  -3   9   2     2566.36     2458.38    168.16 o 
  -2   9   2     1340.25     1666.15    151.98 o 
  -1   9   2    10914.64    10935.26    276.31 o 
   0   9   2     1414.79     1339.02    175.17 o 
   1   9   2    15306.58    14463.72    327.50 o 
   2   9   2     1624.50     1596.12    146.02 o 
   3   9   2     6779.94     6536.30    255.24 o 
   4   9   2      124.51      178.01    147.97 o 
   5   9   2     8221.99     8125.15    334.93 o 
   6   9   2      274.35      513.63    184.32 o 
   7   9   2     1077.91      806.07    205.59 o 
   8   9   2       78.34      598.77    314.96 o 
  -8  10   2       59.27      497.16    234.54 o 
  -7  10   2     1492.22     1662.53    418.06 o 
  -6  10   2      420.49      255.35    215.80 o 
  -5  10   2     6304.50     6152.19    305.46 o 
  -4  10   2      725.73      672.76    158.28 o 
  -3  10   2     6322.45     5835.63    222.22 o 
  -2  10   2      365.02      381.76    134.20 o 
  -1  10   2     2754.96     2912.63    223.56 o 
   0  10   2       13.72      329.94    157.93 o 
   1  10   2      106.48      -29.10    181.52 o 
   2  10   2        2.98      268.91    149.81 o 
   3  10   2      621.71      446.15    151.80 o 
   4  10   2     1177.47     1450.99    181.55 o 
   5  10   2     3186.69     3072.01    242.96 o 
   6  10   2      384.75      389.37    316.52 o 
   7  10   2     2548.88     2888.22    256.69 o 
   8  10   2        7.14      335.03    322.37 o 
  -7  11   2      240.39      576.02    317.43 o 
  -6  11   2       16.03      217.07    304.59 o 
  -5  11   2        2.25      220.73    191.93 o 
  -4  11   2       16.31      403.27    184.34 o 
  -3  11   2      975.01      588.39    198.38 o 
  -2  11   2        6.56      191.64    191.35 o 
  -1  11   2     3860.94     3838.82    231.79 o 
   0  11   2      151.64     -200.21    207.31 o 
   1  11   2     6668.59     6623.52    373.62 o 
   2  11   2      327.62      -35.95    193.27 o 
   3  11   2     8512.39     7591.27    363.69 o 
   4  11   2       72.16      376.82    160.63 o 
   5  11   2     2860.33     2669.91    239.44 o 
   6  11   2       49.75      186.33    312.92 o 
   7  11   2      803.70     1222.01    229.57 o 
  -6  12   2       27.66       14.53    204.43 o 
  -5  12   2     2464.43     2801.58    246.30 o 
  -4  12   2       57.13       11.39    212.06 o 
  -3  12   2     2710.31     2676.49    276.27 o 
  -2  12   2        8.81     -285.31    285.31 o 
  -1  12   2     3424.95     3266.94    362.44 o 
   0  12   2       56.40      192.78    352.01 o 
   1  12   2      222.11      127.09    221.38 o 
   2  12   2       68.36     -158.37    205.27 o 
   3  12   2      341.71       25.47    202.75 o 
   4  12   2       36.93      340.04    220.38 o 
   5  12   2     1625.18     1808.72    402.45 o 
   6  12   2       16.11      250.74    238.43 o 
  -4  13   2       20.31     -143.27    442.18 o 
  -3  13   2     1054.68      429.48    320.35 o 
  -2  13   2       57.21     -231.81    281.61 o 
  -1  13   2     2500.94     1964.07    341.08 o 
   0  13   2       41.43      145.52    283.69 o 
   1  13   2     3035.97     2166.81    352.01 o 
   2  13   2      162.46        7.46    395.24 o 
   3  13   2     2525.25     2610.17    288.55 o 
   4  13   2       40.26     -271.11    271.11 o 
  -2  14   2      149.03     -297.35    297.35 o 
  -1  14   2     1071.09      673.23    639.80 o 
   0  14   2       12.38     -339.66    339.66 o 
   1  14   2       62.43     -292.59    292.59 o 
   2  14   2       11.94      -20.84    316.94 o 
 -11   0   3     1752.83     1930.76    258.83 o 
  -9   0   3      620.70      650.83    266.79 o 
  -7   0   3     2015.31     2221.02    266.79 o 
  -5   0   3     1069.74     1231.04    155.34 o 
  -3   0   3    56354.63    62456.03   1811.93 o 
  -1   0   3    40723.89    39837.83   1227.72 o 
   1   0   3    83771.70    79453.34   2401.09 o 
   3   0   3    33119.45    34374.70    802.51 o 
   5   0   3     1475.46      954.50    237.14 o 
   7   0   3      919.11      921.48    193.89 o 
   9   0   3     2361.65     2581.50    255.78 o 
  11   0   3     2776.81     3420.32    322.24 o 
 -11   1   3     1050.13     1179.14    216.21 o 
 -10   1   3      290.38      415.43    302.00 o 
  -9   1   3     4000.87     4299.13    213.29 o 
  -8   1   3      308.92      273.71    129.45 o 
  -7   1   3    16011.27    15581.56    364.77 o 
  -6   1   3      549.10      540.52    114.54 o 
  -5   1   3    26423.02    26734.31    682.65 o 
  -4   1   3       40.98      -61.29     61.29 o 
  -3   1   3    26207.42    28182.32    435.25 o 
  -2   1   3    81501.34    84638.18   1504.35 o 
  -1   1   3       36.52      163.47     42.14 o 
   0   1   3     5558.65     5224.59    232.20 o 
   1   1   3    34191.23    35385.95   1088.69 o 
   2   1   3     6931.74     7653.50    158.44 o 
   3   1   3    10801.86    10887.63    220.27 o 
   4   1   3       14.25       96.23     76.19 o 
   5   1   3    17258.58    17219.38    346.81 o 
   6   1   3       51.06     -104.43    113.20 o 
   7   1   3    10893.89    10409.45    281.96 o 
   8   1   3       67.36      162.72    126.03 o 
   9   1   3     4874.94     4871.79    290.95 o 
  10   1   3      235.42      522.70    175.38 o 
  11   1   3      722.08     1305.22    290.76 o 
 -11   2   3     1039.20     1211.15    221.33 o 
 -10   2   3        9.14       99.58    172.03 o 
  -9   2   3     1219.76      977.98    278.95 o 
  -8   2   3       62.00      534.17    137.81 o 
  -7   2   3       77.78       26.70    128.32 o 
  -6   2   3       72.27      261.25    145.69 o 
  -5   2   3     6720.14     6983.12    176.16 o 
  -4   2   3     4347.85     4208.26    123.68 o 
  -3   2   3    28025.96    29041.65    631.81 o 
  -2   2   3     2326.79     2555.09    145.72 o 
  -1   2   3     1129.03     1489.73     79.84 o 
   0   2   3     3210.47     3541.92     96.12 o 
   1   2   3    74987.84    73010.73   1065.37 o 
   2   2   3     2975.26     3272.26    128.36 o 
   3   2   3    41663.99    43343.12    703.98 o 
   4   2   3      378.99      526.51     66.42 o 
   5   2   3     5393.49     5535.38    177.17 o 
   6   2   3      986.44     1147.54    125.88 o 
   7   2   3      100.88       -2.32    115.08 o 
   8   2   3      350.64      640.49    135.76 o 
   9   2   3     1953.95     2068.07    198.97 o 
  10   2   3       35.13       93.68    177.45 o 
  11   2   3     1076.03     1416.41    226.41 o 
 -11   3   3      770.06      920.02    216.57 o 
 -10   3   3      620.59      514.65    293.44 o 
  -9   3   3     5850.66     6114.44    289.25 o 
  -8   3   3     2090.80     1941.61    200.23 o 
  -7   3   3    11224.26    10724.01    289.68 o 
  -6   3   3     5490.74     5669.24    162.71 o 
  -5   3   3    14929.30    14222.97    322.90 o 
  -4   3   3     1583.10     1918.44    157.60 o 
  -3   3   3    19986.49    21366.76    365.01 o 
  -2   3   3       33.07       43.56     83.34 o 
  -1   3   3      734.24      641.23     73.57 o 
   0   3   3     5272.36     5054.26    131.80 o 
   1   3   3    30559.04    30734.57    483.13 o 
   2   3   3     7430.90     7949.34    172.11 o 
   3   3   3    10399.03     9954.81    180.07 o 
   4   3   3     5347.16     5852.08    135.04 o 
   5   3   3    29599.42    28556.56    468.36 o 
   6   3   3     1855.39     1779.73    135.79 o 
   7   3   3    16958.98    16732.81    402.19 o 
   8   3   3     1461.72     1560.65    184.27 o 
   9   3   3     3116.52     3399.76    242.66 o 
  10   3   3      261.67      -15.81    179.50 o 
  11   3   3      325.03      397.90    209.69 o 
 -11   4   3      717.98     1547.47    239.03 o 
 -10   4   3      549.57      894.33    207.70 o 
  -9   4   3     1180.69     1335.83    201.84 o 
  -8   4   3       12.89      140.10    164.65 o 
  -7   4   3     1400.81     1024.34    206.98 o 
  -6   4   3      327.45      358.29    135.64 o 
  -5   4   3     5328.43     5467.22    197.45 o 
  -4   4   3     1399.39     1359.02    121.33 o 
  -3   4   3    18735.82    19607.32    353.22 o 
  -2   4   3    16073.29    15876.23    382.14 o 
  -1   4   3    55034.63    57235.31    866.56 o 
   0   4   3     6994.93     6901.27    138.32 o 
   1   4   3    24064.34    25776.93    484.52 o 
   2   4   3    23344.65    22567.63    387.52 o 
   3   4   3    16943.30    17105.36    317.99 o 
   4   4   3    10863.82    11618.02    215.85 o 
   5   4   3      396.31      357.31     85.22 o 
   6   4   3      369.89      668.71    155.34 o 
   7   4   3      752.73      927.62    172.35 o 
   8   4   3       98.50      325.46    180.35 o 
   9   4   3     1516.76     1629.91    242.91 o 
  10   4   3      320.80      489.99    236.45 o 
 -10   5   3      531.29      794.68    382.71 o 
  -9   5   3     1843.90     1954.71    223.64 o 
  -8   5   3     1916.42     2567.53    224.94 o 
  -7   5   3     3725.76     3526.75    253.68 o 
  -6   5   3     6260.53     6611.37    240.22 o 
  -5   5   3     8839.36     7987.37    252.98 o 
  -4   5   3     7090.32     7013.63    217.71 o 
  -3   5   3     8293.06     8538.44    211.63 o 
  -2   5   3     2604.30     2554.11    130.66 o 
  -1   5   3     1917.76     2054.45     86.60 o 
   0   5   3       11.75        5.46     74.57 o 
   1   5   3     1841.63     1949.30    104.72 o 
   2   5   3     6728.82     6640.08    179.94 o 
   3   5   3    17740.92    18011.98    594.46 o 
   4   5   3    11883.83    12078.71    270.27 o 
   5   5   3     7972.73     7477.57    214.56 o 
   6   5   3     7722.57     8066.73    301.91 o 
   7   5   3     9054.74     9491.53    337.03 o 
   8   5   3     3053.09     3160.38    287.30 o 
   9   5   3     2053.16     2148.91    261.10 o 
  10   5   3     1298.32     1230.00    272.42 o 
 -10   6   3      240.29      265.79    229.65 o 
  -9   6   3      495.68      559.49    191.60 o 
  -8   6   3        4.45      204.01    171.02 o 
  -7   6   3      165.19      196.88    165.28 o 
  -6   6   3      475.63      377.61    222.49 o 
  -5   6   3      322.03      420.75    138.56 o 
  -4   6   3     4827.21     4667.46    178.45 o 
  -3   6   3     3672.88     3980.93    160.98 o 
  -2   6   3     7571.71     7118.23    195.87 o 
  -1   6   3    12579.34    12467.93    228.27 o 
   0   6   3    26734.58    27086.15    414.83 o 
   1   6   3     4978.58     4890.22    157.77 o 
   2   6   3    15023.12    13861.68    290.50 o 
   3   6   3     2890.14     2882.47    148.28 o 
   4   6   3     5198.61     5043.39    182.94 o 
   5   6   3      557.41      666.31    147.25 o 
   6   6   3       23.76      103.86    155.15 o 
   7   6   3      634.61      980.65    216.60 o 
   8   6   3       21.36      -94.08    194.71 o 
   9   6   3     1119.84     1369.09    258.14 o 
  10   6   3      473.00      932.24    258.50 o 
 -10   7   3     1103.20      950.86    268.93 o 
  -9   7   3      406.51      768.29    240.86 o 
  -8   7   3     5490.99     4998.62    332.75 o 
  -7   7   3     1587.82     1736.99    181.23 o 
  -6   7   3     4077.66     4281.67    220.15 o 
  -5   7   3     1489.26     1541.91    169.30 o 
  -4   7   3    13941.50    13615.00    320.00 o 
  -3   7   3     2944.99     3145.49    163.94 o 
  -2   7   3     1318.07     1408.05    158.84 o 
  -1   7   3     4405.81     4727.24    138.83 o 
   0   7   3       28.20       67.32     82.45 o 
   1   7   3      580.80      608.29    107.82 o 
   2   7   3    13203.72    12947.40    343.69 o 
   3   7   3     9922.08     9916.19    255.88 o 
   4   7   3     4656.13     4808.60    195.18 o 
   5   7   3     8894.24     8308.29    330.60 o 
   6   7   3     5650.34     5141.84    273.10 o 
   7   7   3     3683.41     3565.31    296.95 o 
   8   7   3     3663.33     3056.12    295.88 o 
   9   7   3      544.32      473.37    243.35 o 
  -9   8   3      788.59      888.42    241.03 o 
  -8   8   3      171.01      242.09    484.17 o 
  -7   8   3      507.28      438.59    175.37 o 
  -6   8   3     2074.20     1962.72    192.94 o 
  -5   8   3       15.23      316.35    153.83 o 
  -4   8   3     4595.43     4480.69    196.16 o 
  -3   8   3      327.75      418.92    128.82 o 
  -2   8   3     9755.56     9071.93    249.56 o 
  -1   8   3      128.11       49.71    112.86 o 
   0   8   3    20317.21    19671.49    353.09 o 
   1   8   3     3818.69     3676.69    166.33 o 
   2   8   3    10121.34    10182.96    263.09 o 
   3   8   3      426.83      713.16    135.52 o 
   4   8   3     5398.41     5256.77    251.39 o 
   5   8   3      164.33      387.01    174.57 o 
   6   8   3       19.62      -19.70    174.44 o 
   7   8   3      221.71      576.10    223.07 o 
   8   8   3       87.65       60.23    209.52 o 
   9   8   3      575.34     1325.09    266.59 o 
  -8   9   3     2534.85     2332.43    275.97 o 
  -7   9   3      182.45       22.76    219.38 o 
  -6   9   3     4534.70     4961.12    695.38 o 
  -5   9   3     2095.65     2028.92    187.77 o 
  -4   9   3     3462.44     3514.89    190.15 o 
  -3   9   3       33.28      216.92    135.26 o 
  -2   9   3      465.18      473.93    139.67 o 
  -1   9   3      119.91      486.73    127.70 o 
   0   9   3        5.86       43.86    148.12 o 
   1   9   3     3487.32     3605.96    176.17 o 
   2   9   3     4347.75     4367.37    213.43 o 
   3   9   3      106.00      245.33    149.76 o 
   4   9   3     7043.96     6555.29    260.97 o 
   5   9   3     2459.24     2465.29    224.41 o 
   6   9   3     4153.42     4374.55    273.28 o 
   7   9   3      827.65     1148.42    286.55 o 
   8   9   3     3035.95     3400.42    320.52 o 
  -8  10   3        5.52        4.25    370.54 o 
  -7  10   3        6.16      -15.96    255.34 o 
  -6  10   3      303.22      102.77    179.90 o 
  -5  10   3      129.10      252.83    221.46 o 
  -4  10   3     5071.83     4670.42    230.53 o 
  -3  10   3       39.54       39.37    137.20 o 
  -2  10   3    10662.94    10474.24    452.02 o 
  -1  10   3       75.77      100.19    158.93 o 
   0  10   3     8600.95     9134.96    307.49 o 
   1  10   3      240.46      -93.56    186.97 o 
   2  10   3     4383.24     4536.79    222.90 o 
   3  10   3      232.33      269.97    152.47 o 
   4  10   3     2693.12     2691.90    208.41 o 
   5  10   3      327.43      629.26    185.47 o 
   6  10   3       70.78      -36.12    189.02 o 
   7  10   3      307.84      517.96    206.30 o 
   8  10   3      269.42      439.31    237.00 o 
  -7  11   3       15.40      -42.16    325.51 o 
  -6  11   3     2634.19     2699.79    303.30 o 
  -5  11   3       26.05       94.92    183.97 o 
  -4  11   3     1598.92     1803.92    253.86 o 
  -3  11   3      147.55     -160.52    193.30 o 
  -2  11   3     1339.59     1378.47    191.89 o 
  -1  11   3       71.63      397.27    220.22 o 
   0  11   3      211.90      212.81    206.20 o 
   1  11   3      326.17      287.16    201.52 o 
   2  11   3     2749.00     2935.85    331.02 o 
   3  11   3      514.65      412.20    212.48 o 
   4  11   3     4988.96     4992.28    254.77 o 
   5  11   3      164.47      454.61    192.68 o 
   6  11   3     3555.47     3547.03    273.34 o 
   7  11   3        1.31      243.25    516.28 o 
  -6  12   3       57.19      428.79    307.09 o 
  -5  12   3      240.49      359.09    342.15 o 
  -4  12   3      889.26      790.52    218.30 o 
  -3  12   3        7.10     -305.67    410.06 o 
  -2  12   3     4794.07     4843.91    413.88 o 
  -1  12   3      189.33      -53.30    282.95 o 
   0  12   3     7384.00     7141.21    493.82 o 
   1  12   3      216.24      -39.65    213.98 o 
   2  12   3     4584.80     4608.62    509.26 o 
   3  12   3      125.41     -141.68    210.70 o 
   4  12   3      510.57      355.81    233.04 o 
   5  12   3      251.27      301.58    675.62 o 
   6  12   3      107.63      409.97    225.36 o 
  -4  13   3     1351.87      437.24    424.88 o 
  -3  13   3      100.61      -60.53    355.72 o 
  -2  13   3      485.45     -279.07    279.07 o 
  -1  13   3      103.63     -262.89    283.52 o 
   0  13   3       11.03      -53.03    279.60 o 
   1  13   3        7.55     -269.66    269.66 o 
   2  13   3      650.56      600.35    253.88 o 
   3  13   3        0.26     -216.71    216.71 o 
   4  13   3     2005.90     2658.64   1083.21 o 
  -2  14   3     1538.10     1131.89    338.85 o 
  -1  14   3      216.89     -292.59    292.59 o 
   0  14   3     1895.57     1875.82    353.30 o 
   1  14   3      471.20       95.97    288.05 o 
   2  14   3     1646.15      483.29    328.33 o 
 -10   0   4     4216.66     4366.72    324.98 o 
  -8   0   4     5745.32     6135.31    400.18 o 
  -6   0   4    12410.37    12699.75    423.52 o 
  -4   0   4     6923.37     6595.58    246.22 o 
  -2   0   4    35013.30    39525.31    895.95 o 
   0   0   4    50316.64    47517.86   1474.74 o 
   2   0   4     4987.97     5290.56    178.98 o 
   4   0   4    35208.95    34992.54    842.73 o 
   6   0   4     7744.98     7093.33    299.47 o 
   8   0   4     2830.35     2519.02    249.33 o 
  10   0   4      383.71       71.96    216.26 o 
 -11   1   4        7.44      554.25    207.95 o 
 -10   1   4       12.03       27.21    172.11 o 
  -9   1   4       21.52      230.55    141.20 o 
  -8   1   4     2353.09     2345.43    167.20 o 
  -7   1   4      203.34      315.60    134.48 o 
  -6   1   4    12605.55    12047.52    293.52 o 
  -5   1   4     1354.50     1421.48    105.65 o 
  -4   1   4    60374.45    58968.68    871.61 o 
  -3   1   4     1030.60     1074.84     67.30 o 
  -2   1   4    87511.67    85345.80   1355.99 o 
  -1   1   4     5418.87     5210.92    196.39 o 
   0   1   4    99569.87    99540.32   3407.72 o 
   1   1   4    12726.21    13149.69    260.38 o 
   2   1   4    53563.42    53544.42    840.23 o 
   3   1   4     1018.29     1015.64     80.08 o 
   4   1   4       10.85       -7.72     73.02 o 
   5   1   4       23.38       49.28     91.99 o 
   6   1   4      770.93      472.63    114.51 o 
   7   1   4      419.48      481.19    126.74 o 
   8   1   4     5042.83     4943.52    212.51 o 
   9   1   4       25.58      338.16    152.25 o 
  10   1   4     2750.91     3152.76    236.64 o 
  11   1   4       96.82      427.18    382.49 o 
 -11   2   4      257.63      207.58    251.55 o 
 -10   2   4     3992.38     4119.35    263.79 o 
  -9   2   4      166.40      188.60    163.94 o 
  -8   2   4    12306.27    11910.14    324.34 o 
  -7   2   4     2117.91     2179.72    155.69 o 
  -6   2   4    10663.21    10613.53    239.46 o 
  -5   2   4     3194.45     3352.35    123.92 o 
  -4   2   4     5825.83     5710.51    165.56 o 
  -3   2   4     1227.72     1336.04    101.62 o 
  -2   2   4     5460.58     6318.40    156.58 o 
  -1   2   4     6660.41     6616.90    135.75 o 
   0   2   4     6889.76     6952.11    145.87 o 
   1   2   4     3310.54     3571.78    138.34 o 
   2   2   4    45062.56    45792.46    844.12 o 
   3   2   4     5321.27     5171.57    138.58 o 
   4   2   4    27902.89    27447.75    485.00 o 
   5   2   4     6469.95     6467.23    188.09 o 
   6   2   4    12997.41    12876.88    302.93 o 
   7   2   4      524.54      849.89    133.83 o 
   8   2   4     3322.99     3013.72    178.41 o 
   9   2   4       27.73      271.68    209.62 o 
  10   2   4       38.03      308.66    170.13 o 
  11   2   4        9.36      238.10    303.71 o 
 -11   3   4        9.20       59.77    206.28 o 
 -10   3   4       14.84      188.42    198.83 o 
  -9   3   4      105.76      590.38    160.29 o 
  -8   3   4      759.01      825.08    185.73 o 
  -7   3   4     3866.68     3710.87    193.19 o 
  -6   3   4    14817.88    14864.33    349.83 o 
  -5   3   4     1922.64     1944.91    137.66 o 
  -4   3   4    42425.90    43552.65    787.85 o 
  -3   3   4     7913.02     8197.17    192.35 o 
  -2   3   4    29495.33    29489.52    474.37 o 
  -1   3   4     2434.28     2435.16     94.47 o 
   0   3   4    53672.97    55236.22    825.11 o 
   1   3   4    13512.54    13826.62    295.14 o 
   2   3   4     3581.30     3512.52    115.55 o 
   3   3   4       57.09      -18.11     68.49 o 
   4   3   4      194.99      102.25     77.91 o 
   5   3   4      286.35      470.69     84.27 o 
   6   3   4     2596.28     2276.23    144.32 o 
   7   3   4       50.01      248.61    164.98 o 
   8   3   4     1906.18     1662.89    184.87 o 
   9   3   4      500.33      674.27    174.84 o 
  10   3   4     1546.28     2088.39    376.37 o 
  11   3   4      243.17      530.36    303.84 o 
 -11   4   4      259.11      455.73    213.40 o 
 -10   4   4     2007.49     1916.11    306.65 o 
  -9   4   4      623.43     1025.14    202.62 o 
  -8   4   4     5351.81     5390.52    273.28 o 
  -7   4   4     2192.37     2056.77    202.98 o 
  -6   4   4     6750.71     6984.64    235.73 o 
  -5   4   4      817.36      682.00    125.86 o 
  -4   4   4     9522.82     9689.98    221.20 o 
  -3   4   4        6.03      -46.99    109.19 o 
  -2   4   4      352.57      311.48    105.95 o 
  -1   4   4     3836.15     3701.26    100.86 o 
   0   4   4     9314.53     9019.03    208.03 o 
   1   4   4     7889.38     8429.01    184.14 o 
   2   4   4    22312.42    22162.64    383.53 o 
   3   4   4     7857.19     7848.17    253.19 o 
   4   4   4    15227.01    15499.26    320.92 o 
   5   4   4    10776.03    10493.54    227.07 o 
   6   4   4    13072.74    13382.48    385.02 o 
   7   4   4     1348.39     1624.82    157.19 o 
   8   4   4     1024.17      763.04    173.52 o 
   9   4   4      233.24      451.92    175.51 o 
  10   4   4        4.46      -12.99    221.09 o 
 -10   5   4       14.28     -166.13    187.74 o 
  -9   5   4       77.73      465.59    197.08 o 
  -8   5   4      795.83      861.63    191.71 o 
  -7   5   4      646.30      669.05    173.40 o 
  -6   5   4    10546.53    10273.95    323.39 o 
  -5   5   4     9594.64     8867.90    300.22 o 
  -4   5   4    16754.13    16275.81    408.16 o 
  -3   5   4    20950.94    20009.12    373.93 o 
  -2   5   4    36161.43    35221.30    579.25 o 
  -1   5   4    17094.00    17715.10    286.70 o 
   0   5   4    32774.26    33056.57    535.66 o 
   1   5   4     9801.22    10243.59    219.02 o 
   2   5   4     7564.14     7785.88    194.99 o 
   3   5   4     4484.96     4872.70    175.01 o 
   4   5   4        6.06      168.68    100.86 o 
   5   5   4      109.79      -47.26    106.69 o 
   6   5   4     2109.15     2453.22    263.11 o 
   7   5   4     1793.04     1513.56    195.02 o 
   8   5   4     1101.21      899.00    223.69 o 
   9   5   4     1843.74     1910.46    265.35 o 
  10   5   4     1649.03     1979.35    285.27 o 
 -10   6   4      832.18      968.26    259.63 o 
  -9   6   4     2024.57     2273.60    225.52 o 
  -8   6   4     3029.95     3037.91    235.62 o 
  -7   6   4      505.48      648.04    172.57 o 
  -6   6   4     2749.02     2813.30    191.51 o 
  -5   6   4      570.85      553.64    140.35 o 
  -4   6   4     2319.46     2190.71    156.33 o 
  -3   6   4     3347.29     3407.29    152.08 o 
  -2   6   4      480.91      435.62    112.56 o 
  -1   6   4     1206.19     1153.38     82.93 o 
   0   6   4     1912.59     1911.20    141.34 o 
   1   6   4     4855.92     5164.82    159.94 o 
   2   6   4    10935.43    10699.85    258.77 o 
   3   6   4    11482.99    11344.90    264.20 o 
   4   6   4     7776.64     7541.62    221.38 o 
   5   6   4     5321.26     5045.58    221.00 o 
   6   6   4     2665.72     2807.27    272.49 o 
   7   6   4     3201.24     3630.46    454.53 o 
   8   6   4      255.29      235.84    210.04 o 
   9   6   4      935.53      963.76    371.77 o 
  10   6   4        0.70       50.69    240.37 o 
 -10   7   4       18.09     -110.55    555.81 o 
  -9   7   4      236.27      374.63    220.83 o 
  -8   7   4       18.54      438.36    179.83 o 
  -7   7   4     2765.24     2650.40    199.58 o 
  -6   7   4     1070.04     1195.54    166.28 o 
  -5   7   4    10142.34     9174.46    394.70 o 
  -4   7   4     8257.34     8324.02    242.94 o 
  -3   7   4    10094.41     9970.16    258.25 o 
  -2   7   4    18133.78    17724.12    458.73 o 
  -1   7   4    21163.64    21101.21    351.89 o 
   0   7   4    14255.95    13434.24    282.85 o 
   1   7   4     1942.65     2111.24    186.17 o 
   2   7   4     7992.07     8574.77    232.50 o 
   3   7   4     3057.19     3120.64    161.76 o 
   4   7   4      221.43      386.81    130.56 o 
   5   7   4      368.24      685.79    187.82 o 
   6   7   4     1095.51     1175.18    190.17 o 
   7   7   4      340.49      198.17    198.92 o 
   8   7   4     1938.92     2093.40    266.89 o 
   9   7   4     1041.37      770.33    238.42 o 
  -9   8   4     1659.62     1967.06    288.20 o 
  -8   8   4      728.64     1199.22    245.30 o 
  -7   8   4     1999.05     2263.46    200.72 o 
  -6   8   4     1498.25     1830.52    180.91 o 
  -5   8   4     4574.87     4334.96    220.62 o 
  -4   8   4       41.47       45.19    128.62 o 
  -3   8   4        9.54       77.64    126.42 o 
  -2   8   4      208.26      417.63    132.32 o 
  -1   8   4     4037.16     4066.63    179.40 o 
   0   8   4     2190.12     2342.06    142.95 o 
   1   8   4     7275.03     7305.34    216.41 o 
   2   8   4     4415.17     4688.85    191.20 o 
   3   8   4     9784.69     9778.64    301.81 o 
   4   8   4     2227.37     2139.29    178.81 o 
   5   8   4     8331.11     8295.65    342.20 o 
   6   8   4      696.91      913.81    193.86 o 
   7   8   4     5677.88     5478.40    348.39 o 
   8   8   4      498.88      470.87    328.54 o 
   9   8   4      318.10      148.26    224.45 o 
  -8   9   4        0.82      258.19    236.64 o 
  -7   9   4     1803.34     1708.67    216.48 o 
  -6   9   4      380.27      513.86    183.54 o 
  -5   9   4     6846.17     6794.89    272.00 o 
  -4   9   4     2612.43     2588.13    172.30 o 
  -3   9   4     7300.27     7255.77    237.96 o 
  -2   9   4     1330.75     1282.80    145.65 o 
  -1   9   4    16548.75    16182.37    352.51 o 
   0   9   4     3184.77     3449.77    205.40 o 
   1   9   4     5191.94     5129.91    193.51 o 
   2   9   4     1623.48     2157.85    184.22 o 
   3   9   4      434.49      440.47    157.79 o 
   4   9   4       56.76      150.12    151.26 o 
   5   9   4      638.17      541.07    180.84 o 
   6   9   4      330.58      860.84    199.62 o 
   7   9   4     1005.73     1019.92    242.78 o 
   8   9   4      171.83      640.97    247.88 o 
  -8  10   4      118.06       85.38    234.56 o 
  -7  10   4     2214.10     2122.77    228.64 o 
  -6  10   4      114.65      285.09    171.59 o 
  -5  10   4      719.26      555.59    227.13 o 
  -4  10   4      151.21      358.50    143.83 o 
  -3  10   4      153.95      -41.65    133.03 o 
  -2  10   4        0.29      335.38    159.89 o 
  -1  10   4     2526.76     2966.16    202.82 o 
   0  10   4     1170.12     1679.46    237.63 o 
   1  10   4     4945.12     4971.26    445.68 o 
   2  10   4       35.62      -20.65    142.98 o 
   3  10   4     8703.98     8279.21    299.54 o 
   4  10   4      150.94       42.06    154.48 o 
   5  10   4     6782.04     6598.96    326.17 o 
   6  10   4       36.49      155.76    186.44 o 
   7  10   4     2006.37     2051.90    264.66 o 
   8  10   4       19.19      195.31    406.36 o 
  -7  11   4      650.06      836.37    251.28 o 
  -6  11   4       81.58      242.04    198.27 o 
  -5  11   4     1550.25     1817.79    335.88 o 
  -4  11   4      284.72      129.64    222.13 o 
  -3  11   4     7399.52     6896.94    333.51 o 
  -2  11   4      169.79       70.29    168.59 o 
  -1  11   4     5362.95     5358.40    320.79 o 
   0  11   4       74.41       27.27    210.78 o 
   1  11   4     2847.83     3057.02    379.93 o 
   2  11   4       12.69      551.50    213.29 o 
   3  11   4      283.10      225.07    165.64 o 
   4  11   4      290.25      408.28    172.41 o 
   5  11   4       21.50      183.93    193.74 o 
   6  11   4       37.20      500.88    200.18 o 
   7  11   4     1126.38     1192.41    429.82 o 
  -6  12   4       49.62      326.38    206.69 o 
  -5  12   4      682.53      493.73    805.30 o 
  -4  12   4       15.82     -189.73    201.57 o 
  -3  12   4        0.79     -263.32    263.32 o 
  -2  12   4      119.83      -26.63    476.76 o 
  -1  12   4     1019.72     1240.43    314.71 o 
   0  12   4       24.61      130.26    212.16 o 
   1  12   4     3544.43     3102.87    342.41 o 
   2  12   4        2.37       38.92    233.62 o 
   3  12   4     4778.50     4743.29    328.05 o 
   4  12   4        8.22     -257.15    257.15 o 
   5  12   4     2949.60     2478.98    257.84 o 
   6  12   4      100.99      -51.90    197.08 o 
  -4  13   4      153.58     -111.16    405.12 o 
  -3  13   4     3206.32     2587.15    368.36 o 
  -2  13   4       29.42     -382.89    382.89 o 
  -1  13   4     3054.82     3006.18    369.41 o 
   0  13   4      227.19      423.65    285.93 o 
   1  13   4     2086.31     1611.49    620.03 o 
   2  13   4       31.53     -208.75    335.66 o 
   3  13   4       86.07       46.64    220.42 o 
   4  13   4        4.13      490.55    275.91 o 
  -2  14   4       12.11     -290.41    290.41 o 
  -1  14   4      441.51       54.55    323.42 o 
   0  14   4      223.09      479.53    316.81 o 
   1  14   4     1248.60      817.12    398.95 o 
   2  14   4       28.23       26.85    307.41 o 
 -11   0   5       10.97      466.72    334.72 o 
  -9   0   5     1837.30     2233.63    251.51 o 
  -7   0   5     2280.34     2027.90    216.51 o 
  -5   0   5    31849.48    33723.87    848.91 o 
  -3   0   5    13734.65    14626.39    398.21 o 
  -1   0   5      566.96      923.88     93.87 o 
   1   0   5     8482.35     8909.05    233.57 o 
   3   0   5     7940.37     7900.95    282.84 o 
   5   0   5    14401.81    15150.23    448.04 o 
   7   0   5    18078.90    17788.37    560.70 o 
   9   0   5     7800.49     7947.29    388.41 o 
  11   0   5     2047.93     2270.17    442.18 o 
 -11   1   5     2740.27     3054.88    249.24 o 
 -10   1   5       80.71      379.55    177.56 o 
  -9   1   5     2774.00     2473.42    184.16 o 
  -8   1   5      102.21      597.14    139.45 o 
  -7   1   5     3503.24     3434.63    177.37 o 
  -6   1   5      771.02      940.37    125.63 o 
  -5   1   5      999.37      904.74     84.65 o 
  -4   1   5      987.46      822.80     85.74 o 
  -3   1   5      231.91      324.29     66.59 o 
  -2   1   5      448.84      581.30     86.69 o 
  -1   1   5    40894.66    45491.02   2152.83 o 
   0   1   5     6664.73     7508.99    371.92 o 
   1   1   5    25402.32    25066.21    470.43 o 
   2   1   5      931.92      982.93     71.24 o 
   3   1   5    35903.91    37378.26    616.39 o 
   4   1   5      861.81      829.12    111.24 o 
   5   1   5     8542.54     8065.68    213.31 o 
   6   1   5      477.28      501.73    118.19 o 
   7   1   5     1058.39     1023.54    136.15 o 
   8   1   5      556.38      451.86    139.31 o 
   9   1   5       33.47       86.76    181.48 o 
  10   1   5        2.64     -158.84    241.46 o 
  11   1   5      952.50     1056.97    274.89 o 
 -11   2   5       74.41      140.63    202.88 o 
 -10   2   5      356.36      615.43    181.50 o 
  -9   2   5     1957.59     2164.60    202.51 o 
  -8   2   5     2104.04     1926.50    162.59 o 
  -7   2   5     9653.01     9697.83    279.25 o 
  -6   2   5      520.60      405.65    100.16 o 
  -5   2   5    14720.42    14185.88    313.75 o 
  -4   2   5     5534.10     5072.16    157.12 o 
  -3   2   5    35693.97    37648.48    646.47 o 
  -2   2   5     3648.44     3795.13    150.46 o 
  -1   2   5     1564.94     1945.67    100.04 o 
   0   2   5    10790.98    11426.52    287.26 o 
   1   2   5    25280.99    24666.50    846.06 o 
   2   2   5     6597.55     6794.89    191.11 o 
   3   2   5      434.47      372.28     71.20 o 
   4   2   5     2198.96     2563.26    116.81 o 
   5   2   5     3629.82     3558.37    146.99 o 
   6   2   5     1735.32     1896.43    140.17 o 
   7   2   5    16643.19    16830.31    381.53 o 
   8   2   5      268.07      183.19    129.94 o 
   9   2   5     5381.63     5622.05    277.60 o 
  10   2   5       89.40      131.37    175.11 o 
  11   2   5     1546.38     1711.23    238.02 o 
 -11   3   5      998.14     1430.62    235.45 o 
 -10   3   5      208.34      732.55    198.81 o 
  -9   3   5     4643.22     4633.42    272.76 o 
  -8   3   5     1236.91     1617.62    166.57 o 
  -7   3   5     3677.83     3655.74    228.64 o 
  -6   3   5       28.73      299.79    122.77 o 
  -5   3   5      631.64      624.62    135.13 o 
  -4   3   5      594.28      565.04    166.87 o 
  -3   3   5    25331.98    25301.22    469.54 o 
  -2   3   5     2340.21     2293.11    116.67 o 
  -1   3   5    15104.42    14903.05    236.17 o 
   0   3   5    16458.08    16659.18    324.61 o 
   1   3   5    42494.11    41164.49    631.10 o 
   2   3   5     2911.68     2892.64    104.40 o 
   3   3   5    46711.39    48911.31    727.37 o 
   4   3   5      232.65      204.67     75.28 o 
   5   3   5    14161.26    14009.11    269.87 o 
   6   3   5      279.43      333.73    114.91 o 
   7   3   5     1418.97     1617.84    273.70 o 
   8   3   5      118.49      123.52    157.30 o 
   9   3   5       86.91      193.41    176.05 o 
  10   3   5       30.65       89.11    180.00 o 
  11   3   5      412.04     1218.31    279.66 o 
 -11   4   5        2.05      -44.33    218.56 o 
 -10   4   5       68.22      653.23    197.49 o 
  -9   4   5     1620.35     1862.66    219.97 o 
  -8   4   5     2796.87     2767.38    221.76 o 
  -7   4   5     3781.27     3819.69    245.28 o 
  -6   4   5     5440.86     4978.58    211.79 o 
  -5   4   5     9239.67     9310.94    260.26 o 
  -4   4   5    19097.64    19003.89    397.06 o 
  -3   4   5    26933.71    27583.23    496.73 o 
  -2   4   5    14402.22    14156.91    241.36 o 
  -1   4   5    10493.67    10968.12    194.96 o 
   0   4   5     4895.24     5001.93    226.31 o 
   1   4   5      403.83      499.60     75.61 o 
   2   4   5     4667.42     4975.79    144.28 o 
   3   4   5     5878.64     6104.87    166.51 o 
   4   4   5     1099.99     1257.17     88.97 o 
   5   4   5    18377.35    19327.79    515.84 o 
   6   4   5     3207.00     3282.01    313.60 o 
   7   4   5    10360.34    10485.24    348.22 o 
   8   4   5     2690.23     2588.89    213.28 o 
   9   4   5     3567.09     3767.66    250.45 o 
  10   4   5      575.54      692.07    238.80 o 
 -10   5   5      962.67      788.50    211.89 o 
  -9   5   5     1827.94     2009.79    274.58 o 
  -8   5   5      735.26     1232.81    203.28 o 
  -7   5   5     1883.73     1727.77    189.95 o 
  -6   5   5      139.97      551.48    149.98 o 
  -5   5   5      653.75      703.48    140.84 o 
  -4   5   5      752.37      585.46    111.54 o 
  -3   5   5      694.78      760.96     81.99 o 
  -2   5   5      176.34      241.29     69.59 o 
  -1   5   5    20233.80    20550.03    324.64 o 
   0   5   5    16335.23    16149.98    300.10 o 
   1   5   5    37540.39    38607.21    618.71 o 
   2   5   5    22579.53    21263.57    383.47 o 
   3   5   5     5898.64     6097.68    176.52 o 
   4   5   5    13090.97    12697.68    280.23 o 
   5   5   5     3052.59     2964.11    161.41 o 
   6   5   5     1958.76     1726.95    185.75 o 
   7   5   5      327.79      325.76    196.50 o 
   8   5   5       47.12      387.29    200.51 o 
   9   5   5      111.67      396.31    204.57 o 
  10   5   5       24.24      386.07    241.92 o 
 -10   6   5      791.42      869.24    219.46 o 
  -9   6   5      198.66      334.47    190.92 o 
  -8   6   5     1406.38     1483.88    202.52 o 
  -7   6   5     2628.09     2434.14    212.26 o 
  -6   6   5     9948.34     9239.38    294.96 o 
  -5   6   5     3981.68     4058.45    197.89 o 
  -4   6   5     4640.84     4419.30    176.88 o 
  -3   6   5     2142.79     2156.46    133.09 o 
  -2   6   5    19261.48    18621.07    311.86 o 
  -1   6   5     1271.08     1280.31    101.19 o 
   0   6   5      867.56      803.16     96.91 o 
   1   6   5     2499.18     2591.31    125.14 o 
   2   6   5       65.98      125.69    102.60 o 
   3   6   5     1611.50     1673.66    129.85 o 
   4   6   5     1004.72     1150.79    131.72 o 
   5   6   5    11381.50    11300.03    284.29 o 
   6   6   5     1733.30     1857.78    254.15 o 
   7   6   5     4317.62     4295.70    321.40 o 
   8   6   5     2271.70     2282.49    270.40 o 
   9   6   5     2508.01     2678.94    309.16 o 
  10   6   5     1694.44     1926.60    326.07 o 
  -9   7   5     1254.16     1548.54    350.78 o 
  -8   7   5      614.20      875.19    193.75 o 
  -7   7   5      722.63      668.00    165.61 o 
  -6   7   5      283.05      421.89    147.63 o 
  -5   7   5      306.35      306.05    150.79 o 
  -4   7   5      335.29      207.65    120.29 o 
  -3   7   5     2784.73     2819.56    159.24 o 
  -2   7   5     5576.20     5668.10    189.75 o 
  -1   7   5     3571.16     3721.67    128.56 o 
   0   7   5     6343.65     6173.13    182.56 o 
   1   7   5     6812.14     6672.42    194.42 o 
   2   7   5    44389.46    42525.56    706.25 o 
   3   7   5     7725.45     7855.77    231.60 o 
   4   7   5     7845.51     7363.56    257.80 o 
   5   7   5      468.43      447.67    185.03 o 
   6   7   5     3480.06     3369.40    279.07 o 
   7   7   5       47.65      271.33    195.54 o 
   8   7   5      397.01      386.80    215.56 o 
   9   7   5      229.33      360.68    370.54 o 
  -9   8   5       22.60      227.92    242.63 o 
  -8   8   5     2711.84     2892.72    287.02 o 
  -7   8   5      238.93      383.73    192.54 o 
  -6   8   5     7554.07     6709.40    324.10 o 
  -5   8   5      631.45      562.67    156.28 o 
  -4   8   5     9787.17     9423.17    309.98 o 
  -3   8   5      450.88      737.51    189.85 o 
  -2   8   5    12838.00    12626.29    302.53 o 
  -1   8   5      168.29      185.68    111.98 o 
   0   8   5     1398.60     1297.76    130.19 o 
   1   8   5     1674.33     1981.30    143.05 o 
   2   8   5      407.00      524.33    128.26 o 
   3   8   5     1006.74     1164.73    211.43 o 
   4   8   5     2098.73     2238.97    188.52 o 
   5   8   5     1690.87     1842.28    256.06 o 
   6   8   5     4074.36     4638.75    326.29 o 
   7   8   5     3390.76     3338.21    313.72 o 
   8   8   5     2652.87     2679.53    297.72 o 
   9   8   5      895.14      950.31    252.36 o 
  -8   9   5      884.17     1248.67    246.27 o 
  -7   9   5      667.79      787.74    197.18 o 
  -6   9   5      211.60      252.48    161.85 o 
  -5   9   5      248.42      387.20    150.55 o 
  -4   9   5     2099.41     2088.73    166.68 o 
  -3   9   5        3.44      230.07    130.48 o 
  -2   9   5     5438.40     5245.21    204.17 o 
  -1   9   5     2999.58     3267.00    187.62 o 
   0   9   5    14365.57    14025.52    436.60 o 
   1   9   5     1490.04     1473.31    161.02 o 
   2   9   5     9058.35     9554.15    528.41 o 
   3   9   5     2452.90     2263.65    193.35 o 
   4   9   5     5752.71     5902.51    252.90 o 
   5   9   5      284.95      320.37    176.33 o 
   6   9   5     2623.50     2306.45    337.30 o 
   7   9   5       25.99      337.19    218.34 o 
   8   9   5       52.70      261.05    218.79 o 
  -8  10   5     1535.20     1829.52    410.06 o 
  -7  10   5        2.36      356.13    259.20 o 
  -6  10   5     3972.99     4093.69    297.41 o 
  -5  10   5       10.27       20.69    169.93 o 
  -4  10   5     4900.70     4800.96    214.67 o 
  -3  10   5      591.46      634.54    145.37 o 
  -2  10   5     5592.09     6026.91    305.77 o 
  -1  10   5      306.75      615.62    168.29 o 
   0  10   5     1260.21     1147.61    227.68 o 
   1  10   5       35.77      560.70    206.67 o 
   2  10   5       11.06       44.10    145.91 o 
   3  10   5     1766.69     1675.59    182.95 o 
   4  10   5     1274.81     1251.32    188.62 o 
   5  10   5      228.81      531.41    193.52 o 
   6  10   5     2638.90     3084.17    297.22 o 
   7  10   5      398.60      658.95    480.46 o 
   8  10   5     1692.35     2038.12    337.19 o 
  -7  11   5      177.77      531.09    216.55 o 
  -6  11   5      260.20      262.56    224.33 o 
  -5  11   5       71.48      192.58    177.19 o 
  -4  11   5      345.36      285.65    283.46 o 
  -3  11   5      126.99      107.89    191.35 o 
  -2  11   5     4942.33     4327.80    304.45 o 
  -1  11   5        9.85     -119.81    214.14 o 
   0  11   5     7163.93     6907.10    361.05 o 
   1  11   5      222.04       94.70    204.32 o 
   2  11   5    10884.54    10681.71    433.80 o 
   3  11   5        4.73       25.90    182.21 o 
   4  11   5     3891.72     3615.61    224.79 o 
   5  11   5       35.32      120.09    184.99 o 
   6  11   5     1011.13     1135.95    227.54 o 
   7  11   5       83.19      505.69    247.03 o 
  -6  12   5     1582.40     1922.95    384.03 o 
  -5  12   5       33.41     -186.21    247.82 o 
  -4  12   5     3643.81     3439.93    367.56 o 
  -3  12   5       52.83       81.84    253.26 o 
  -2  12   5     1943.26     1619.97    322.79 o 
  -1  12   5        0.14      388.53    237.21 o 
   0  12   5     2091.33     1749.12    265.47 o 
   1  12   5      248.19      365.63    219.42 o 
   2  12   5       27.91     -204.28    204.28 o 
   3  12   5       42.32      375.33    224.60 o 
   4  12   5      984.05      340.52    318.00 o 
   5  12   5      286.89      806.89    221.55 o 
   6  12   5     1543.21     2453.56    540.99 o 
  -4  13   5      115.65     -377.95    377.95 o 
  -3  13   5       64.68       69.12    452.06 o 
  -2  13   5     1406.83     1007.99    338.65 o 
  -1  13   5       81.39     -284.14    284.14 o 
   0  13   5     4400.88     3996.09    408.46 o 
   1  13   5      201.14     -142.12    230.93 o 
   2  13   5     2489.89     2069.75    300.36 o 
   3  13   5      167.42      202.91    238.76 o 
   4  13   5     2440.53     2714.33    628.68 o 
  -1  14   5      249.97      335.54    318.75 o 
   0  14   5      247.75      277.06    304.52 o 
   1  14   5      138.15        8.26    303.80 o 
 -10   0   6      853.83     1017.61    240.88 o 
  -8   0   6      316.89      134.06    175.02 o 
  -6   0   6     6878.63     6273.84    407.59 o 
  -4   0   6    31527.10    32585.28   1382.11 o 
  -2   0   6     6372.14     6462.19    298.90 o 
   0   0   6   136504.16   118925.00   5938.50 o 
   2   0   6    33018.28    34848.29    800.47 o 
   4   0   6     3013.46     2971.47    172.90 o 
   6   0   6       86.12     -160.72    160.72 o 
   8   0   6      587.57      637.93    284.08 o 
  10   0   6     4681.63     4610.27    324.54 o 
 -11   1   6        7.40      103.03    200.10 o 
 -10   1   6     3114.44     3779.12    400.09 o 
  -9   1   6      416.38      436.04    139.43 o 
  -8   1   6    11508.18    11605.39    323.57 o 
  -7   1   6       36.70      -73.12    117.19 o 
  -6   1   6    26860.16    27198.13    524.49 o 
  -5   1   6     2590.58     2333.26    104.53 o 
  -4   1   6    44758.72    41736.50    716.78 o 
  -3   1   6     8999.27     9037.17    200.03 o 
  -2   1   6    45531.68    45711.99   1031.20 o 
  -1   1   6     2208.54     2248.70    115.10 o 
   0   1   6    51664.52    55129.25   1858.98 o 
   1   1   6    10927.35    11028.80    204.02 o 
   2   1   6     9180.15    10244.36    202.62 o 
   3   1   6     9208.50     9742.72    210.12 o 
   4   1   6    22664.03    23087.26    420.37 o 
   5   1   6     2512.83     2334.02    129.21 o 
   6   1   6    23279.28    22389.93    447.38 o 
   7   1   6      731.20      658.27    130.68 o 
   8   1   6     6110.65     5755.27    225.78 o 
   9   1   6      730.55      680.13    156.17 o 
  10   1   6     1708.63     1658.00    214.86 o 
  11   1   6        6.02      488.89    204.23 o 
 -11   2   6       66.79       31.14    191.14 o 
 -10   2   6      914.94     1228.60    199.59 o 
  -9   2   6       73.09      328.86    160.66 o 
  -8   2   6      371.93      388.75    164.18 o 
  -7   2   6        8.32      159.55    153.15 o 
  -6   2   6     6474.34     6624.62    208.59 o 
  -5   2   6      161.86      153.13     93.74 o 
  -4   2   6    16310.04    16509.71    336.40 o 
  -3   2   6     1779.87     2005.75    100.74 o 
  -2   2   6   108193.25   110210.39   1747.70 o 
  -1   2   6    26549.88    26744.59    620.30 o 
   0   2   6    43029.40    42346.21    781.56 o 
   1   2   6     8256.81     8727.05    231.82 o 
   2   2   6    62901.66    63827.11   1001.41 o 
   3   2   6      740.19      547.97     79.63 o 
   4   2   6    19019.94    18412.96    354.34 o 
   5   2   6     1406.72     1534.38    116.43 o 
   6   2   6      105.71      180.53    120.21 o 
   7   2   6       86.85      584.97    129.41 o 
   8   2   6     1174.76     1179.80    146.77 o 
   9   2   6      165.59      218.66    222.72 o 
  10   2   6     1065.20      974.72    192.16 o 
  11   2   6       11.80      285.46    271.00 o 
 -11   3   6      205.97      235.46    261.03 o 
 -10   3   6     2256.31     2517.73    228.82 o 
  -9   3   6     1357.09     1362.28    192.54 o 
  -8   3   6     9156.74     9153.57    447.45 o 
  -7   3   6     1867.76     1665.97    192.18 o 
  -6   3   6    23514.53    23028.25    477.54 o 
  -5   3   6     7502.68     6993.47    267.77 o 
  -4   3   6    21097.38    20562.46    409.71 o 
  -3   3   6     1330.03     1386.39    103.61 o 
  -2   3   6     3370.29     3371.67    122.25 o 
  -1   3   6       85.01      163.47    157.24 o 
   0   3   6     1852.17     1898.89     83.77 o 
   1   3   6       39.55       41.87     90.86 o 
   2   3   6    24165.18    25443.72    435.62 o 
   3   3   6     4911.51     4880.94    174.00 o 
   4   3   6    42645.83    40485.59    722.73 o 
   5   3   6     3152.94     2941.04    120.13 o 
   6   3   6    11568.80    10544.68    270.37 o 
   7   3   6     2712.13     2914.57    211.05 o 
   8   3   6     5496.01     5295.69    259.48 o 
   9   3   6       29.65       41.10    163.46 o 
  10   3   6      539.17      453.06    187.63 o 
  11   3   6      130.44      624.87    275.37 o 
 -11   4   6      285.20      402.65    457.00 o 
 -10   4   6      819.87      990.65    348.78 o 
  -9   4   6       18.17       44.58    171.08 o 
  -8   4   6       19.78      178.74    166.24 o 
  -7   4   6      317.87      475.32    168.71 o 
  -6   4   6      444.35      476.75    189.33 o 
  -5   4   6     4669.26     5243.26    197.12 o 
  -4   4   6    15423.29    14566.97    328.28 o 
  -3   4   6     9640.95    10014.00    248.98 o 
  -2   4   6    45260.11    45369.28    670.68 o 
  -1   4   6    12271.27    11706.20    228.61 o 
   0   4   6    49286.40    49826.97    765.70 o 
   1   4   6    16878.89    17605.91    311.12 o 
   2   4   6    25336.11    26006.85    437.13 o 
   3   4   6     1800.67     1761.68     89.76 o 
   4   4   6     4739.63     4793.82    138.28 o 
   5   4   6      306.42      584.37    112.36 o 
   6   4   6      115.11      167.79    138.93 o 
   7   4   6      254.45      294.92    203.43 o 
   8   4   6      684.46     1205.63    184.53 o 
   9   4   6     1187.15     1284.43    437.24 o 
  10   4   6      701.43      783.41    247.13 o 
 -10   5   6     1332.58     1209.74    346.27 o 
  -9   5   6     1111.91     1498.18    209.26 o 
  -8   5   6     7077.05     7289.72    354.00 o 
  -7   5   6     3383.50     3170.53    224.41 o 
  -6   5   6    18958.22    18784.17    435.21 o 
  -5   5   6     4764.13     4426.27    195.29 o 
  -4   5   6    10706.33    10174.27    273.87 o 
  -3   5   6     6150.09     6694.28    161.30 o 
  -2   5   6    12614.74    11972.02    220.93 o 
  -1   5   6      136.73      237.23    111.58 o 
   0   5   6     5216.88     5430.46    148.36 o 
   1   5   6      404.77      463.09     86.10 o 
   2   5   6     6059.23     6335.38    174.49 o 
   3   5   6     2069.22     2125.57    161.42 o 
   4   5   6    10349.98     9778.57    261.10 o 
   5   5   6     7713.39     8035.16    242.99 o 
   6   5   6     7103.27     6390.08    361.69 o 
   7   5   6     2334.33     2458.98    256.77 o 
   8   5   6     1949.97     2483.49    335.95 o 
   9   5   6     1474.96     1317.81    301.37 o 
  10   5   6      312.51      247.14    560.75 o 
 -10   6   6      633.77      954.78    223.50 o 
  -9   6   6      107.13      411.83    201.16 o 
  -8   6   6      101.45      366.65    182.57 o 
  -7   6   6      549.97      811.85    184.43 o 
  -6   6   6       87.35       45.80    139.75 o 
  -5   6   6     3762.85     3849.51    196.11 o 
  -4   6   6    10960.53    10351.43    260.03 o 
  -3   6   6    12003.27    11741.40    230.73 o 
  -2   6   6    15273.22    15197.89    272.37 o 
  -1   6   6    22858.60    22980.08    366.69 o 
   0   6   6    19566.31    18799.23    350.40 o 
   1   6   6     8481.38     8864.92    247.33 o 
   2   6   6    15138.53    14724.15    301.93 o 
   3   6   6     1119.19     1190.64    126.59 o 
   4   6   6      637.47      825.83    130.92 o 
   5   6   6     3097.76     3178.26    208.25 o 
   6   6   6      267.87      136.80    192.12 o 
   7   6   6       20.13      289.04    538.52 o 
   8   6   6      738.71     1086.04    228.50 o 
   9   6   6      257.57      820.63    239.28 o 
  10   6   6      766.08     1167.83    279.66 o 
  -9   7   6     2140.51     2487.71    253.40 o 
  -8   7   6     1876.79     2217.06    394.47 o 
  -7   7   6     4056.18     3961.30    220.82 o 
  -6   7   6     2597.11     2544.91    192.24 o 
  -5   7   6     3776.26     3730.84    204.20 o 
  -4   7   6     5727.09     5483.26    205.47 o 
  -3   7   6     5307.18     5162.71    190.33 o 
  -2   7   6     4260.89     4154.72    166.83 o 
  -1   7   6      524.79      636.15     93.14 o 
   0   7   6      681.20      653.98    105.24 o 
   1   7   6     1696.62     2004.16    130.96 o 
   2   7   6     1080.48     1106.30    129.26 o 
   3   7   6     6482.28     6763.60    250.88 o 
   4   7   6     4021.86     3864.48    285.31 o 
   5   7   6     5569.99     5562.18    291.20 o 
   6   7   6     1772.42     1883.67    262.77 o 
   7   7   6     3933.00     4259.52    429.82 o 
   8   7   6     1110.94     1117.17    235.73 o 
   9   7   6     1911.00     2501.54    303.02 o 
  -9   8   6       75.74      347.36    226.99 o 
  -8   8   6      292.98      766.32    227.94 o 
  -7   8   6      545.99      379.04    161.06 o 
  -6   8   6      204.51      470.87    164.01 o 
  -5   8   6     1364.56     1427.72    171.50 o 
  -4   8   6     2630.93     2978.49    205.65 o 
  -3   8   6    13557.85    12909.87    313.88 o 
  -2   8   6     8239.22     7687.68    229.20 o 
  -1   8   6     9784.16     9626.25    298.47 o 
   0   8   6     8472.13     8407.25    230.40 o 
   1   8   6    25732.04    26236.30    484.19 o 
   2   8   6     6457.10     6576.33    250.92 o 
   3   8   6     5300.04     5508.42    236.22 o 
   4   8   6     4526.33     4354.38    222.69 o 
   5   8   6     1686.55     1774.05    214.09 o 
   6   8   6      184.22      207.50    229.73 o 
   7   8   6       81.43       91.29    314.96 o 
   8   8   6      194.18      351.97    251.97 o 
   9   8   6      311.10      515.55    256.13 o 
  -8   9   6      367.30      633.68    370.54 o 
  -7   9   6     4668.17     4717.22    283.50 o 
  -6   9   6     1122.30     1125.71    181.48 o 
  -5   9   6     4992.33     5022.80    235.18 o 
  -4   9   6     1934.02     1945.90    164.62 o 
  -3   9   6     4295.82     4303.70    195.16 o 
  -2   9   6       46.20      259.40    176.62 o 
  -1   9   6      599.28      659.74    160.74 o 
   0   9   6       49.36      539.29    176.85 o 
   1   9   6     1021.53     1095.64    158.45 o 
   2   9   6     1039.60     1168.61    164.07 o 
   3   9   6     2421.06     2495.66    287.74 o 
   4   9   6      220.68      218.71    152.30 o 
   5   9   6     9689.60     9074.29    395.59 o 
   6   9   6      917.39      891.44    259.38 o 
   7   9   6     3067.50     2873.26    297.17 o 
   8   9   6      176.00      329.72    238.98 o 
  -8  10   6      136.80      603.28    247.12 o 
  -7  10   6        7.85      470.35    196.81 o 
  -6  10   6        3.43      504.07    241.02 o 
  -5  10   6     2390.06     2107.23    195.86 o 
  -4  10   6        2.65      257.59    143.76 o 
  -3  10   6     6279.68     6514.99    236.74 o 
  -2  10   6     1260.35     1449.24    181.53 o 
  -1  10   6     9971.81    10681.25    458.78 o 
   0  10   6      328.21       71.77    198.86 o 
   1  10   6     7652.81     7706.30    484.22 o 
   2  10   6     1387.86     1335.37    280.31 o 
   3  10   6     3693.98     3594.21    221.12 o 
   4  10   6       25.28      364.52    159.73 o 
   5  10   6      908.91      715.04    194.24 o 
   6  10   6       43.04      490.79    222.09 o 
   7  10   6       24.48       62.72    226.89 o 
  -7  11   6     2523.52     2521.99    254.43 o 
  -6  11   6       42.26     -225.32    366.94 o 
  -5  11   6     2807.32     2945.03    245.41 o 
  -4  11   6      647.37      470.47    203.01 o 
  -3  11   6     1438.00      915.57    231.81 o 
  -2  11   6      881.37      804.45    229.86 o 
  -1  11   6        1.62      111.83    214.49 o 
   0  11   6       14.60      260.77    219.14 o 
   1  11   6      849.87      858.52    232.56 o 
   2  11   6      203.18      464.59    211.12 o 
   3  11   6     4314.57     4168.72    239.78 o 
   4  11   6        3.56       29.78    166.82 o 
   5  11   6     2581.07     2723.01    251.12 o 
   6  11   6       25.53      301.36    222.99 o 
   7  11   6     2149.57     2670.34    303.53 o 
  -6  12   6      180.24       70.99    204.84 o 
  -5  12   6      806.07      508.87    434.77 o 
  -4  12   6        3.77      -52.56    280.64 o 
  -3  12   6     2398.57     2271.87    335.03 o 
  -2  12   6       48.90       62.71    261.03 o 
  -1  12   6     8803.27     8359.71    506.47 o 
   0  12   6        2.39      -17.36    263.77 o 
   1  12   6     4886.37     4881.15    517.02 o 
   2  12   6      124.82     -228.27    265.85 o 
   3  12   6     2056.23     2136.17    269.48 o 
   4  12   6        5.45      153.02    221.26 o 
   5  12   6      151.12      341.98    207.40 o 
  -4  13   6        5.44     -387.83    387.83 o 
  -3  13   6      339.86      -46.41    277.42 o 
  -2  13   6        0.69     -177.18    274.17 o 
  -1  13   6       30.92     -147.67    491.58 o 
   0  13   6       48.93      575.18    806.32 o 
   1  13   6      409.64      466.05    226.67 o 
   2  13   6      126.01      350.05    279.89 o 
   3  13   6     1227.99      625.85    246.71 o 
   4  13   6       39.01      686.43    304.32 o 
  -1  14   6     1979.70     1379.29    363.49 o 
   0  14   6      186.10     -100.09    294.29 o 
   1  14   6     1731.64     1716.13    545.93 o 
 -11   0   7     2876.48     3134.76    476.76 o 
  -9   0   7     5250.33     5613.16    342.67 o 
  -7   0   7     6434.55     6550.50    322.18 o 
  -5   0   7     4680.08     4428.95    231.44 o 
  -3   0   7     1211.37      802.83    155.63 o 
  -1   0   7    35550.32    37113.14   1185.72 o 
   1   0   7   102414.67    97666.27   2204.70 o 
   3   0   7    26064.51    26536.03    649.53 o 
   5   0   7    24775.58    25158.91    666.24 o 
   7   0   7     8349.20     8347.55    408.83 o 
   9   0   7     2592.86     2734.25    355.72 o 
  11   0   7       59.71     -197.62    370.54 o 
 -11   1   7       63.67     -213.18    233.03 o 
 -10   1   7      199.59      318.63    177.69 o 
  -9   1   7      110.41      158.75    164.39 o 
  -8   1   7        6.10      120.76    156.25 o 
  -7   1   7     2679.92     2796.05    202.74 o 
  -6   1   7      820.33     1023.48    145.82 o 
  -5   1   7     6586.06     6613.55    186.15 o 
  -4   1   7       64.92      100.97     71.87 o 
  -3   1   7    59247.53    60392.06   1357.18 o 
  -2   1   7    14576.56    15669.22    411.52 o 
  -1   1   7    30598.33    33037.39    762.76 o 
   0   1   7     1096.66     1094.04    107.78 o 
   1   1   7      590.39      926.29     78.44 o 
   2   1   7       93.30      129.21     72.74 o 
   3   1   7     1191.74     1329.64     88.59 o 
   4   1   7     1642.13     1676.75    107.43 o 
   5   1   7     3032.00     3010.57    142.32 o 
   6   1   7     1345.15     1487.38    135.14 o 
   7   1   7     7562.30     7456.12    242.31 o 
   8   1   7       76.12      236.56    135.16 o 
   9   1   7     6463.35     6203.30    245.73 o 
  10   1   7      235.29      351.07    182.38 o 
  11   1   7     1805.85     2229.63    238.29 o 
 -11   2   7     1197.05     1616.94    274.94 o 
 -10   2   7      374.46      469.50    190.52 o 
  -9   2   7     7527.04     7551.17    323.16 o 
  -8   2   7      498.96      530.94    168.87 o 
  -7   2   7     5305.14     5704.19    256.11 o 
  -6   2   7      644.22      810.62    123.10 o 
  -5   2   7     2715.22     2825.61    209.65 o 
  -4   2   7      438.91      367.74     88.46 o 
  -3   2   7     1923.32     1871.46     99.99 o 
  -2   2   7     6113.73     6297.37    227.89 o 
  -1   2   7    32364.80    32770.11    917.54 o 
   0   2   7       43.38       33.77     55.70 o 
   1   2   7    71082.27    67859.98   1243.63 o 
   2   2   7     3911.08     4126.93    115.52 o 
   3   2   7    63097.18    62197.57   1059.31 o 
   4   2   7     3880.41     4017.83    147.27 o 
   5   2   7    17475.79    16933.00    350.02 o 
   6   2   7     3740.05     3989.08    175.71 o 
   7   2   7    10153.53    10547.53    290.32 o 
   8   2   7       22.80      204.07    124.21 o 
   9   2   7      681.09      921.15    181.19 o 
  10   2   7      174.37      603.55    183.43 o 
  11   2   7       27.74      503.87    265.23 o 
 -11   3   7      293.03      244.15    320.14 o 
 -10   3   7        2.05      376.39    190.61 o 
  -9   3   7       21.30      308.28    176.05 o 
  -8   3   7      705.90      888.68    176.86 o 
  -7   3   7     1261.87     1268.87    174.04 o 
  -6   3   7     6757.29     6410.15    218.87 o 
  -5   3   7     8098.81     7909.79    234.25 o 
  -4   3   7     7413.12     7185.49    202.91 o 
  -3   3   7    25862.05    26688.37    493.79 o 
  -2   3   7     3918.48     3775.24    129.21 o 
  -1   3   7    56457.61    57226.43   1382.35 o 
   0   3   7     2852.18     2770.76    108.19 o 
   1   3   7    15180.15    15360.96    437.39 o 
   2   3   7     1572.44     1653.38    130.85 o 
   3   3   7     3355.27     3484.05    117.98 o 
   4   3   7      784.37      851.87    100.82 o 
   5   3   7     2341.01     2405.24    135.23 o 
   6   3   7      171.68      249.37    130.85 o 
   7   3   7     4864.21     4916.92    241.23 o 
   8   3   7      317.24      304.58    164.70 o 
   9   3   7     3106.61     2831.86    234.33 o 
  10   3   7      165.25      205.77    234.89 o 
 -10   4   7      939.22     1246.42    265.25 o 
  -9   4   7     1441.78     1727.92    293.16 o 
  -8   4   7     1948.75     2378.86    226.54 o 
  -7   4   7     8141.91     8295.28    383.08 o 
  -6   4   7     3870.10     4314.82    196.34 o 
  -5   4   7     1303.90     1306.75    132.76 o 
  -4   4   7       13.96      -12.44    106.97 o 
  -3   4   7      524.43      867.08    132.99 o 
  -2   4   7      154.58      228.86    152.08 o 
  -1   4   7    12127.91    12178.52    237.56 o 
   0   4   7      430.15      419.67     67.59 o 
   1   4   7    13607.68    13335.02    318.72 o 
   2   4   7     5104.21     4851.46    128.91 o 
   3   4   7    16201.23    15483.34    278.10 o 
   4   4   7     1921.93     2012.98    103.16 o 
   5   4   7    21966.17    22940.37    545.59 o 
   6   4   7     3401.51     3529.75    203.92 o 
   7   4   7     6755.77     7217.92    288.00 o 
   8   4   7     1072.40     1340.13    187.19 o 
   9   4   7      907.22     1379.03    331.01 o 
  10   4   7       19.22      143.25    218.62 o 
 -10   5   7       66.09       90.44    354.36 o 
  -9   5   7      392.67      542.26    195.41 o 
  -8   5   7      414.92      626.19    178.88 o 
  -7   5   7     2141.64     2083.45    236.15 o 
  -6   5   7     4846.59     4872.69    217.21 o 
  -5   5   7     5900.11     5820.64    216.87 o 
  -4   5   7    12710.70    13204.88    320.98 o 
  -3   5   7    19850.70    19395.10    353.16 o 
  -2   5   7    16817.90    17188.26    289.62 o 
  -1   5   7    10986.56    11192.30    232.69 o 
   0   5   7    18013.54    17476.13    321.71 o 
   1   5   7     9087.16     9305.49    205.57 o 
   2   5   7     5458.55     5399.22    160.31 o 
   3   5   7       59.60       38.14     95.78 o 
   4   5   7      793.13      818.26    123.96 o 
   5   5   7     1697.93     1707.77    145.70 o 
   6   5   7     1504.37     1215.37    233.87 o 
   7   5   7     5377.91     5897.71    355.46 o 
   8   5   7     1963.33     1708.53    241.05 o 
   9   5   7     1966.33     1999.30    266.34 o 
  10   5   7     1033.24     1226.11    279.14 o 
 -10   6   7     1776.73     1854.86    241.77 o 
  -9   6   7     2148.73     2287.80    343.60 o 
  -8   6   7     2960.02     3733.70    260.53 o 
  -7   6   7     2389.11     2508.72    222.35 o 
  -6   6   7      780.48      932.29    163.38 o 
  -5   6   7      382.47      553.97    146.30 o 
  -4   6   7       56.83      368.11    138.01 o 
  -3   6   7      304.62      291.52     87.07 o 
  -2   6   7       92.93      -12.66     76.65 o 
  -1   6   7     2264.06     2262.85    143.78 o 
   0   6   7     3730.51     3680.04    141.00 o 
   1   6   7    15774.24    16203.20    415.82 o 
   2   6   7    13316.40    13025.28    311.79 o 
   3   6   7    14445.25    14570.93    312.15 o 
   4   6   7    15378.71    15382.55    426.76 o 
   5   6   7     2287.84     2338.61    193.73 o 
   6   6   7     2843.13     2877.72    268.93 o 
   7   6   7      949.16     1002.20    226.03 o 
   8   6   7     1775.86     1621.73    250.62 o 
   9   6   7      232.31      615.02    338.43 o 
  10   6   7      221.36      255.84    248.54 o 
  -9   7   7       57.33      201.54    201.14 o 
  -8   7   7      928.42     1295.98    207.23 o 
  -7   7   7       64.72      167.54    155.78 o 
  -6   7   7     1419.01     1285.04    166.04 o 
  -5   7   7     2018.05     1940.24    173.16 o 
  -4   7   7    16640.76    15932.94    354.46 o 
  -3   7   7     6869.56     7058.63    219.88 o 
  -2   7   7     7890.05     7900.13    186.29 o 
  -1   7   7     1764.96     2174.64    129.83 o 
   0   7   7    15827.84    15789.89    322.83 o 
   1   7   7      977.89     1357.01    122.21 o 
   2   7   7     2957.71     2717.96    146.18 o 
   3   7   7        7.45      186.37    160.09 o 
   4   7   7      376.31      329.76    146.95 o 
   5   7   7       52.91      311.49    198.11 o 
   6   7   7      748.95      937.99    221.09 o 
   7   7   7     2629.49     2512.96    329.78 o 
   8   7   7     1534.58     2004.24    274.77 o 
   9   7   7     1331.81     1367.90    258.50 o 
  -9   8   7      510.89      524.77    231.32 o 
  -8   8   7     2817.78     2827.89    294.16 o 
  -7   8   7      578.11      796.08    174.62 o 
  -6   8   7     1964.15     2092.84    236.90 o 
  -5   8   7       44.20      117.72    142.23 o 
  -4   8   7     1082.27      933.26    140.14 o 
  -3   8   7      527.42      781.18    225.10 o 
  -2   8   7      852.19      996.78    178.23 o 
  -1   8   7     1333.17     1429.18    160.49 o 
   0   8   7    11781.85    11437.38    274.28 o 
   1   8   7    10585.31    10887.09    322.00 o 
   2   8   7    10749.13    10695.07    323.12 o 
   3   8   7     5215.51     5476.64    244.10 o 
   4   8   7    15311.95    14855.62    402.38 o 
   5   8   7     3285.00     3334.80    289.05 o 
   6   8   7     6121.05     5789.49    361.51 o 
   7   8   7      361.29      445.48    230.97 o 
   8   8   7     1806.06     1824.76    285.89 o 
   9   8   7        4.35      241.38    434.77 o 
  -8   9   7      662.62      906.58    343.37 o 
  -7   9   7       49.21      336.81    254.93 o 
  -6   9   7     4236.91     4470.81    427.86 o 
  -5   9   7      565.56      470.89    186.21 o 
  -4   9   7    10628.46    10323.14    314.47 o 
  -3   9   7      324.61      270.02    131.29 o 
  -2   9   7    10733.92    10515.89    281.01 o 
  -1   9   7     1036.84     1091.10    190.04 o 
   0   9   7    12405.50    12646.08    517.42 o 
   1   9   7       67.46      182.95    175.78 o 
   2   9   7     2511.50     2625.72    195.89 o 
   3   9   7      171.54      511.42    159.27 o 
   4   9   7       43.94      101.61    150.36 o 
   5   9   7      969.10     1469.07    241.46 o 
   6   9   7     1070.91     1449.52    258.40 o 
   7   9   7      188.21      574.33    217.21 o 
   8   9   7     1353.08     1705.40    274.92 o 
  -8  10   7     2041.60     2277.72    286.07 o 
  -7  10   7      138.18      249.73    294.09 o 
  -6  10   7     2061.37     2460.23    286.43 o 
  -5  10   7      857.06      863.21    173.08 o 
  -4  10   7      268.10      472.35    145.28 o 
  -3  10   7       10.01      388.10    139.00 o 
  -2  10   7      986.03     1208.10    175.35 o 
  -1  10   7      111.62      374.02    218.06 o 
   0  10   7     3723.19     3160.47    268.98 o 
   1  10   7      630.74      922.99    216.12 o 
   2  10   7     7044.19     7208.37    278.87 o 
   3  10   7      930.47      872.40    174.94 o 
   4  10   7     6620.89     6481.75    276.63 o 
   5  10   7      256.24      273.18    178.91 o 
   6  10   7     2830.64     3461.37    327.31 o 
   7  10   7       49.15      508.49    557.04 o 
  -7  11   7      167.15      163.39    292.95 o 
  -6  11   7     2686.52     2895.77    250.41 o 
  -5  11   7      210.46      164.46    330.38 o 
  -4  11   7     4499.38     4784.64    299.43 o 
  -3  11   7       28.28      138.55    246.82 o 
  -2  11   7     7563.11     7577.65    386.45 o 
  -1  11   7      190.95      350.01    226.89 o 
   0  11   7     4623.78     4465.40    310.26 o 
   1  11   7       12.73      325.03    221.34 o 
   2  11   7     2074.05     1981.87    249.67 o 
   3  11   7       58.12      249.35    167.66 o 
   4  11   7       15.45     -166.81    166.81 o 
   5  11   7      405.23      376.61    223.90 o 
   6  11   7      488.63      235.05    230.49 o 
   7  11   7      194.63      616.26    249.34 o 
  -6  12   7      823.21      858.59    283.10 o 
  -5  12   7       53.42     -155.63    397.71 o 
  -4  12   7      318.97      -88.93    370.54 o 
  -3  12   7        8.02      293.63    290.73 o 
  -2  12   7      465.94      531.39    293.97 o 
  -1  12   7       74.83      419.07    241.02 o 
   0  12   7     3491.90     3502.87    315.93 o 
   1  12   7        0.34       20.60    212.92 o 
   2  12   7     5095.33     5030.75    393.91 o 
   3  12   7       36.87     -148.11    205.03 o 
   4  12   7     3498.24     3423.99    541.44 o 
   5  12   7        3.51      326.12    249.28 o 
  -4  13   7     1972.76     1786.00    479.23 o 
  -3  13   7      360.44     -288.05    288.05 o 
  -2  13   7     3361.99     2745.25    379.48 o 
  -1  13   7      249.35      152.13    297.51 o 
   0  13   7     1691.34     1844.31    289.60 o 
   1  13   7      182.03      287.04    377.18 o 
   2  13   7      778.60     1186.93    252.18 o 
   3  13   7      250.23      233.83    245.50 o 
   4  13   7        0.71     -142.98    244.02 o 
  -1  14   7        5.37     -310.56    310.56 o 
   0  14   7      924.39      582.03    336.77 o 
   1  14   7      134.70     -144.98    308.45 o 
 -10   0   8      843.44     1035.04    331.01 o 
  -8   0   8     6514.44     5946.72    532.34 o 
  -6   0   8    39767.88    38884.38    993.85 o 
  -4   0   8    49224.65    48846.86   1615.55 o 
  -2   0   8   180235.41   180415.20   5427.15 o 
   0   0   8     9708.74     9556.23    381.65 o 
   2   0   8      429.46      414.22    184.03 o 
   4   0   8    26737.61    29209.57    731.66 o 
   6   0   8    12440.73    12391.60    424.46 o 
   8   0   8     7450.40     7061.00    408.83 o 
  10   0   8     4012.39     4281.28    325.95 o 
 -11   1   8       24.41       94.94    229.29 o 
 -10   1   8     3038.19     2759.49    293.96 o 
  -9   1   8       11.53      416.58    168.44 o 
  -8   1   8     2506.49     2594.60    206.09 o 
  -7   1   8      171.88      268.34    146.33 o 
  -6   1   8     2997.83     2812.25    194.15 o 
  -5   1   8      148.46       -6.11     79.12 o 
  -4   1   8     9494.04    10178.08    232.66 o 
  -3   1   8     1325.66     1488.03    140.64 o 
  -2   1   8    47422.38    46986.76   1489.57 o 
  -1   1   8       21.49      131.83    132.16 o 
   0   1   8    42215.07    40681.71   2229.41 o 
   1   1   8    12769.93    12595.99    319.83 o 
   2   1   8    53241.72    55326.10    877.98 o 
   3   1   8    10483.33    10891.13    227.45 o 
   4   1   8    24542.04    25717.54    464.30 o 
   5   1   8     1288.03     1482.43    124.01 o 
   6   1   8     5356.00     5154.67    196.05 o 
   7   1   8      134.44      450.22    132.03 o 
   8   1   8      485.76      898.98    212.45 o 
   9   1   8      269.65      796.14    153.40 o 
  10   1   8      830.25     1086.11    197.26 o 
  11   1   8       18.20       79.46    333.72 o 
 -11   2   8      272.07      549.98    342.13 o 
 -10   2   8      796.11      780.31    190.05 o 
  -9   2   8      162.88      706.08    183.16 o 
  -8   2   8     8940.27     8611.46    328.82 o 
  -7   2   8     1163.90     1425.20    173.89 o 
  -6   2   8    23343.15    21930.50    485.98 o 
  -5   2   8       52.83      -49.53     94.60 o 
  -4   2   8    46717.90    46857.86    808.43 o 
  -3   2   8      194.93      197.27    115.20 o 
  -2   2   8    12178.20    12597.26    364.31 o 
  -1   2   8       53.87      195.31    260.61 o 
   0   2   8     7777.55     7503.26    189.75 o 
   1   2   8      115.77      109.64    126.57 o 
   2   2   8     5276.29     5292.87    133.49 o 
   3   2   8     3840.33     4226.00    131.99 o 
   4   2   8    16273.95    15877.15    366.89 o 
   5   2   8      749.78      887.11    111.27 o 
   6   2   8    10860.10    10380.97    272.55 o 
   7   2   8      332.76      450.51    133.42 o 
   8   2   8     9686.27     9261.46    284.86 o 
   9   2   8      896.51      798.01    182.25 o 
  10   2   8     2014.63     2180.76    225.19 o 
  11   2   8       51.23      309.13    259.28 o 
 -11   3   8      323.07      674.90    222.00 o 
 -10   3   8     2392.43     2299.24    230.04 o 
  -9   3   8      728.35     1470.84    438.68 o 
  -8   3   8     3607.26     3870.20    248.49 o 
  -7   3   8        2.28      201.71    190.01 o 
  -6   3   8      397.71      292.54    123.70 o 
  -5   3   8     1439.85     1357.48    123.22 o 
  -4   3   8     5659.19     6165.01    187.85 o 
  -3   3   8     1171.48     1127.85     96.73 o 
  -2   3   8    17571.27    16869.70    333.66 o 
  -1   3   8     6291.27     6381.31    187.80 o 
   0   3   8    60206.31    60446.87   1274.03 o 
   1   3   8     7596.37     7833.34    223.13 o 
   2   3   8    49313.38    47885.33    775.18 o 
   3   3   8     2030.84     1998.91     99.03 o 
   4   3   8    37530.99    37587.92    643.35 o 
   5   3   8     3332.02     3177.24    149.11 o 
   6   3   8     2734.48     2492.21    154.46 o 
   7   3   8      557.97     1051.78    173.29 o 
   8   3   8        0.48       85.15    161.92 o 
   9   3   8      108.67      277.15    232.43 o 
  10   3   8      353.36      810.50    252.83 o 
 -10   4   8      791.88     1026.05    210.08 o 
  -9   4   8     1220.31      838.30    195.72 o 
  -8   4   8     3742.39     3763.50    253.02 o 
  -7   4   8     5814.79     5927.73    444.46 o 
  -6   4   8    21538.47    20818.21    454.86 o 
  -5   4   8     5692.94     6083.78    212.55 o 
  -4   4   8    28187.66    27013.51    524.26 o 
  -3   4   8     8304.14     8458.86    227.03 o 
  -2   4   8    22857.29    22687.83    472.43 o 
  -1   4   8     3848.78     3699.30    128.30 o 
   0   4   8      360.77      287.78     68.35 o 
   1   4   8      739.71      917.63     71.82 o 
   2   4   8      871.23      932.31     79.79 o 
   3   4   8      414.75      587.72     79.07 o 
   4   4   8    10760.56     9687.09    242.21 o 
   5   4   8     5072.01     5085.00    158.72 o 
   6   4   8    13452.52    12782.08    442.28 o 
   7   4   8     2743.09     2570.67    198.36 o 
   8   4   8     5381.06     5170.19    346.70 o 
   9   4   8      982.03     1323.67    253.26 o 
  10   4   8     1572.04     1714.62    261.99 o 
 -10   5   8      951.95     1406.67    227.24 o 
  -9   5   8      303.35      321.00    189.03 o 
  -8   5   8     1513.01     1509.16    198.58 o 
  -7   5   8       16.00      126.15    167.57 o 
  -6   5   8      428.93      525.93    143.79 o 
  -5   5   8     1336.66     1329.93    142.20 o 
  -4   5   8      138.46      223.08    160.23 o 
  -3   5   8     5265.33     4564.41    147.28 o 
  -2   5   8    13060.70    13720.99    301.20 o 
  -1   5   8     8261.20     8714.95    200.36 o 
   0   5   8    28159.93    28776.44    482.62 o 
   1   5   8     5984.54     5842.60    154.83 o 
   2   5   8    26674.86    25707.61    423.17 o 
   3   5   8     4709.88     4873.66    139.76 o 
   4   5   8     5006.04     4613.42    183.76 o 
   5   5   8     3670.25     3437.69    175.80 o 
   6   5   8       84.38      306.13    215.82 o 
   7   5   8      545.76     1110.09    221.84 o 
   8   5   8      180.03      423.04    221.75 o 
   9   5   8       36.73      614.85    233.84 o 
  10   5   8      502.66      652.28    251.86 o 
 -10   6   8      260.48      445.70    317.08 o 
  -9   6   8     1363.12     1712.13    228.46 o 
  -8   6   8     4901.11     4706.87    277.36 o 
  -7   6   8     2432.39     2393.17    215.14 o 
  -6   6   8     7438.77     6657.94    253.07 o 
  -5   6   8     9550.55     9088.36    280.76 o 
  -4   6   8    18486.18    17526.78    632.16 o 
  -3   6   8     7127.85     7259.48    192.35 o 
  -2   6   8     6200.47     6199.39    158.81 o 
  -1   6   8    20598.78    20698.55    427.88 o 
   0   6   8     7298.38     6684.73    182.90 o 
   1   6   8      353.29      322.44     93.49 o 
   2   6   8     1839.46     2090.59    120.41 o 
   3   6   8     5467.13     5485.67    181.32 o 
   4   6   8     1173.23     1277.14    166.46 o 
   5   6   8     1711.18     1592.68    179.84 o 
   6   6   8     3068.51     3015.73    271.58 o 
   7   6   8     1999.42     1846.97    242.33 o 
   8   6   8     1583.03     1826.60    265.23 o 
   9   6   8     1999.32     1576.32    271.11 o 
  10   6   8      723.46      857.18    267.25 o 
  -9   7   8     1114.10     1209.75    227.62 o 
  -8   7   8     1267.81     1510.36    209.43 o 
  -7   7   8       47.69      -55.57    158.30 o 
  -6   7   8      209.15      257.37    167.45 o 
  -5   7   8      675.03      723.03    148.68 o 
  -4   7   8      140.64      197.91    193.96 o 
  -3   7   8     3660.48     3277.01    166.91 o 
  -2   7   8     3232.62     3190.29    144.99 o 
  -1   7   8    25900.40    25639.83    465.63 o 
   0   7   8     5065.59     4921.63    169.58 o 
   1   7   8    10192.45    11516.96    263.50 o 
   2   7   8     6377.70     6293.95    237.22 o 
   3   7   8    16864.87    17166.73    424.26 o 
   4   7   8     5513.99     5443.72    260.24 o 
   5   7   8     4460.71     4222.82    238.26 o 
   6   7   8      798.66      580.86    211.16 o 
   7   7   8      809.27      839.18    244.08 o 
   8   7   8      456.68      609.86    243.32 o 
   9   7   8        3.26      240.94    251.97 o 
  -9   8   8     1230.70     1453.56    416.24 o 
  -8   8   8      247.17      541.30    201.61 o 
  -7   8   8     3431.66     3046.16    284.53 o 
  -6   8   8     3284.24     2835.84    205.55 o 
  -5   8   8    11438.28    11284.71    339.59 o 
  -4   8   8     2795.62     2792.88    169.58 o 
  -3   8   8     7144.47     7093.36    230.10 o 
  -2   8   8     7952.48     8182.18    277.75 o 
  -1   8   8     4673.60     4710.44    175.50 o 
   0   8   8     1034.59     1119.64    245.73 o 
   1   8   8      680.24     1114.36    187.55 o 
   2   8   8       66.78      406.26    150.10 o 
   3   8   8     2326.27     2506.60    190.90 o 
   4   8   8      723.20      996.27    169.01 o 
   5   8   8     3066.96     2887.16    275.67 o 
   6   8   8     1024.53     1198.78    242.80 o 
   7   8   8     5275.22     4544.76    340.40 o 
   8   8   8      954.17      872.39    244.63 o 
   9   8   8     1608.93     1703.84    297.67 o 
  -8   9   8      260.23      850.85    249.76 o 
  -7   9   8      347.00      348.46    201.81 o 
  -6   9   8      328.31      369.89    204.30 o 
  -5   9   8       48.62     -154.74    154.74 o 
  -4   9   8       83.99      366.87    139.88 o 
  -3   9   8     1127.15     1268.28    147.58 o 
  -2   9   8      534.39      752.74    169.35 o 
  -1   9   8     8884.69     9502.36    306.77 o 
   0   9   8     2658.82     2873.25    405.16 o 
   1   9   8     9309.67     9637.66    363.67 o 
   2   9   8     1466.24     1469.88    176.08 o 
   3   9   8    12647.18    12907.52    443.91 o 
   4   9   8      918.79      741.21    202.92 o 
   5   9   8     3950.12     3813.99    304.23 o 
   6   9   8       11.33      729.68    233.98 o 
   7   9   8      932.23      935.29    249.71 o 
   8   9   8      180.87      480.33    235.11 o 
  -8  10   8       56.05      262.28    311.25 o 
  -7  10   8     3989.03     4082.12    438.73 o 
  -6  10   8      311.35      248.29    169.31 o 
  -5  10   8     6686.51     6334.94    270.38 o 
  -4  10   8      870.81     1085.88    156.07 o 
  -3  10   8     7624.06     7305.72    293.01 o 
  -2  10   8     1962.41     2026.19    275.27 o 
  -1  10   8     2957.82     2939.69    269.60 o 
   0  10   8       29.19      276.21    201.23 o 
   1  10   8      212.10      185.57    207.44 o 
   2  10   8       52.83      471.28    161.37 o 
   3  10   8       55.87      215.23    153.82 o 
   4  10   8      426.37      713.92    239.25 o 
   5  10   8     2138.22     2054.22    267.78 o 
   6  10   8       49.75      193.05    232.00 o 
   7  10   8     2083.63     2026.56    312.49 o 
  -7  11   8       52.01      373.01    239.30 o 
  -6  11   8      925.67     1353.72    208.44 o 
  -5  11   8       30.68      199.22    184.67 o 
  -4  11   8       11.14     -140.37    334.89 o 
  -3  11   8     2457.88     2416.82    278.25 o 
  -2  11   8      358.85      250.22    329.38 o 
  -1  11   8     5386.66     5679.26    562.48 o 
   0  11   8        5.51      -41.31    225.91 o 
   1  11   8    12202.48    12367.76    479.20 o 
   2  11   8      449.51      434.06    215.89 o 
   3  11   8     4706.59     4848.82    256.35 o 
   4  11   8       17.98      182.87    171.32 o 
   5  11   8     1853.39     1569.59    265.41 o 
   6  11   8       84.85      371.62    282.84 o 
  -5  12   8     3412.21     3021.12    501.46 o 
  -4  12   8       17.74     -338.43    338.43 o 
  -3  12   8     2299.80     1816.88    433.53 o 
  -2  12   8      209.61      234.61    237.52 o 
  -1  12   8     1557.07     1764.52    431.62 o 
   0  12   8       53.03      439.42    324.24 o 
   1  12   8      315.82       69.56    222.45 o 
   2  12   8        1.88      478.36    239.22 o 
   3  12   8      510.13      271.72    231.90 o 
   4  12   8        5.26     -119.62    217.92 o 
   5  12   8     1297.21     1672.44    658.32 o 
  -4  13   8      234.65      -37.05    385.36 o 
  -3  13   8      951.90     1343.47    318.66 o 
  -2  13   8        6.25     -227.90    464.41 o 
  -1  13   8     3152.84     2999.03    667.28 o 
   0  13   8      185.40     -223.85    223.85 o 
   1  13   8     2936.05     3091.90    303.18 o 
   2  13   8      346.93      372.17    266.28 o 
   3  13   8     2031.90     1940.56    277.70 o 
   4  13   8      228.07      292.05    290.36 o 
  -1  14   8      453.15      348.72    314.99 o 
   0  14   8      214.52      471.82    545.93 o 
 -11   0   9     1288.78     1123.97    385.36 o 
  -9   0   9      224.67      205.03    279.14 o 
  -7   0   9      750.77      748.49    266.79 o 
  -5   0   9     8959.58     8801.53    466.88 o 
  -3   0   9    37792.16    39326.49   1306.77 o 
  -1   0   9   155721.77   158632.47   4792.30 o 
   1   0   9    75028.66    73494.87   1629.15 o 
   3   0   9    10463.90    10358.19    314.99 o 
   5   0   9     1419.95     1426.91    177.86 o 
   7   0   9     1702.73     1704.42    225.95 o 
   9   0   9     2411.27     2171.37    252.17 o 
  11   0   9     1255.65     1494.51    412.53 o 
 -11   1   9     1256.44     1046.89    268.65 o 
 -10   1   9        3.74      138.34    215.46 o 
  -9   1   9     5583.12     6165.74    361.56 o 
  -8   1   9       24.14      169.81    197.23 o 
  -7   1   9    13452.34    13054.83    390.76 o 
  -6   1   9       32.08       79.27    142.99 o 
  -5   1   9     2516.09     2725.97    143.05 o 
  -4   1   9     2159.41     2273.05    170.25 o 
  -3   1   9     5146.62     5772.74    227.10 o 
  -2   1   9       72.20      202.27    106.13 o 
  -1   1   9    28042.31    31189.95    735.88 o 
   0   1   9     1279.09     1616.73    210.47 o 
   1   1   9    26267.23    26664.98    484.55 o 
   2   1   9     4957.83     5392.64    141.51 o 
   3   1   9    45594.39    46626.38    762.85 o 
   4   1   9     1662.42     1803.42    112.69 o 
   5   1   9    34982.11    35115.91    623.47 o 
   6   1   9      591.22      676.72    133.35 o 
   7   1   9    16306.15    16372.19    380.29 o 
   8   1   9     2499.32     2079.40    165.25 o 
   9   1   9     5129.03     5240.14    231.28 o 
  10   1   9       52.84      210.57    232.76 o 
  11   1   9      692.64      758.44    216.54 o 
 -11   2   9      814.08      722.74    288.38 o 
 -10   2   9        5.70     -129.36    186.54 o 
  -9   2   9      212.30      648.67    306.61 o 
  -8   2   9       11.66      274.13    167.09 o 
  -7   2   9       67.26      258.78    164.33 o 
  -6   2   9      175.10      294.33    107.85 o 
  -5   2   9    14866.00    14841.96    329.76 o 
  -4   2   9     3901.57     3608.90    139.21 o 
  -3   2   9    51910.66    50092.04   1164.30 o 
  -2   2   9     2884.21     2699.48    161.29 o 
  -1   2   9    50824.46    49280.80   1331.40 o 
   0   2   9    11034.66    10933.77    255.49 o 
   1   2   9    61363.24    57134.02   1745.12 o 
   2   2   9      680.75      795.98     72.02 o 
   3   2   9    23294.02    24613.50    436.80 o 
   4   2   9       60.30      113.87     92.70 o 
   5   2   9     1649.24     1470.32    121.32 o 
   6   2   9        0.75      141.87    118.19 o 
   7   2   9     2350.12     2138.33    163.43 o 
   8   2   9       66.14      204.86    133.99 o 
   9   2   9     1506.53     1306.42    193.34 o 
  10   2   9       20.34       16.86    187.40 o 
  11   2   9     1540.22     2072.68    387.83 o 
 -11   3   9      369.93      395.28    251.47 o 
 -10   3   9      290.39      220.04    182.16 o 
  -9   3   9     3562.45     3603.59    248.77 o 
  -8   3   9     1721.63     1979.73    368.81 o 
  -7   3   9     5633.25     5556.66    269.17 o 
  -6   3   9     1418.44     1451.00    140.48 o 
  -5   3   9     6167.63     6077.00    202.83 o 
  -4   3   9      771.53      780.12    102.98 o 
  -3   3   9     1538.14     1716.04    124.59 o 
  -2   3   9       22.41       37.16     79.15 o 
  -1   3   9     8956.43     8897.46    539.64 o 
   0   3   9      666.13      808.89    198.23 o 
   1   3   9    19134.94    18786.95    617.91 o 
   2   3   9      245.72      299.09     93.31 o 
   3   3   9    33725.79    34271.18    585.62 o 
   4   3   9     3157.40     2905.43    146.54 o 
   5   3   9    22661.66    23212.16    450.01 o 
   6   3   9     1692.05     1882.40    149.35 o 
   7   3   9    19972.35    19512.64    505.58 o 
   8   3   9     1289.31     1660.91    196.13 o 
   9   3   9     4013.74     3988.36    307.29 o 
  10   3   9      337.09      473.74    249.71 o 
 -10   4   9      110.62      223.40    208.86 o 
  -9   4   9      126.37      349.83    184.93 o 
  -8   4   9      112.59      238.43    170.47 o 
  -7   4   9      478.92      429.83    166.18 o 
  -6   4   9      369.21      384.42    136.47 o 
  -5   4   9     3972.80     4037.85    182.27 o 
  -4   4   9    10724.70    10840.08    276.92 o 
  -3   4   9    15532.35    14250.61    317.59 o 
  -2   4   9    14467.93    13912.22    303.33 o 
  -1   4   9    34369.69    33043.03    586.59 o 
   0   4   9     6472.38     6534.42    170.26 o 
   1   4   9    31483.71    31232.25    615.24 o 
   2   4   9     9995.72     9786.42    215.18 o 
   3   4   9    18815.24    19113.78    363.10 o 
   4   4   9      248.76      300.33    126.58 o 
   5   4   9      527.90      637.18     97.40 o 
   6   4   9       16.40      393.59    158.36 o 
   7   4   9       50.77      330.74    161.56 o 
   8   4   9      615.99      781.05    210.22 o 
   9   4   9     1160.96     1002.74    248.02 o 
  10   4   9      291.44      380.70    255.67 o 
 -10   5   9     1193.60      793.19    219.74 o 
  -9   5   9     1658.33     2261.15    235.55 o 
  -8   5   9     2170.53     2389.77    216.80 o 
  -7   5   9     3645.18     3341.49    235.60 o 
  -6   5   9     2994.16     3326.92    192.70 o 
  -5   5   9     6662.00     6422.50    316.26 o 
  -4   5   9     3593.39     3620.56    168.62 o 
  -3   5   9     1244.49     1465.31    108.17 o 
  -2   5   9     2821.71     3146.40    136.29 o 
  -1   5   9      152.60      254.58     85.35 o 
   0   5   9      223.14      244.72     82.65 o 
   1   5   9     8409.42     7691.77    195.07 o 
   2   5   9     1250.06     1482.22     89.86 o 
   3   5   9    10861.42    10954.00    226.38 o 
   4   5   9     5934.91     6040.00    203.50 o 
   5   5   9    17197.45    17852.09    474.79 o 
   6   5   9     4772.58     5468.92    794.19 o 
   7   5   9     5550.38     6109.89    526.16 o 
   8   5   9     1556.84     1922.31    249.33 o 
   9   5   9     2153.52     1835.01    279.33 o 
  10   5   9      685.98      686.19    396.48 o 
 -10   6   9      104.93      587.20    211.35 o 
  -9   6   9      265.33      455.35    212.47 o 
  -8   6   9      192.56      663.46    194.95 o 
  -7   6   9      754.83      976.56    190.63 o 
  -6   6   9     1849.48     1841.56    170.45 o 
  -5   6   9     1766.76     1922.50    166.47 o 
  -4   6   9     6344.74     6734.36    386.50 o 
  -3   6   9    11681.53    11773.80    257.74 o 
  -2   6   9    23375.27    23143.15    458.86 o 
  -1   6   9    27991.66    28949.89    500.40 o 
   0   6   9     9678.88     9664.02    223.95 o 
   1   6   9     9395.73     9163.16    217.36 o 
   2   6   9    11233.28    10478.89    257.67 o 
   3   6   9     4408.41     4536.65    268.13 o 
   4   6   9     5064.15     4907.21    242.50 o 
   5   6   9      699.61      790.58    165.20 o 
   6   6   9        2.64      217.29    202.60 o 
   7   6   9      135.28      495.53    207.31 o 
   8   6   9      114.86      354.99    259.38 o 
   9   6   9     1142.08     1028.99    249.49 o 
  10   6   9      639.95      727.58    251.46 o 
  -9   7   9      589.97     1132.04    222.48 o 
  -8   7   9     2937.59     2708.23    242.94 o 
  -7   7   9     1079.43      852.27    187.23 o 
  -6   7   9     3992.11     3592.07    200.24 o 
  -5   7   9     1240.25     1277.09    163.16 o 
  -4   7   9     2310.46     2255.22    172.09 o 
  -3   7   9      440.48      410.52    132.73 o 
  -2   7   9       42.80       39.53    102.01 o 
  -1   7   9      300.49      523.88    110.78 o 
   0   7   9     2400.14     2346.81    136.41 o 
   1   7   9     1962.49     2028.32    130.98 o 
   2   7   9    15236.58    15692.16    394.72 o 
   3   7   9    10473.14    10890.01    355.83 o 
   4   7   9     3815.19     3718.46    226.06 o 
   5   7   9     3502.55     3924.34    237.83 o 
   6   7   9     7736.60     8236.44    980.69 o 
   7   7   9     2311.86     1935.75    269.15 o 
   8   7   9     2168.55     2256.33    275.92 o 
   9   7   9      276.11      435.22    234.35 o 
  -9   8   9      119.20       42.50    209.30 o 
  -8   8   9        3.69      477.61    208.36 o 
  -7   8   9       51.61      356.15    200.38 o 
  -6   8   9     1041.95      883.90    170.07 o 
  -5   8   9     1362.11     1397.87    167.52 o 
  -4   8   9     3398.20     3428.77    193.52 o 
  -3   8   9     4556.43     4938.99    205.87 o 
  -2   8   9    14276.02    13981.69    544.45 o 
  -1   8   9     5030.88     5262.16    188.86 o 
   0   8   9    11058.10    10922.46    320.72 o 
   1   8   9     3763.60     3908.73    212.13 o 
   2   8   9    16626.02    15265.50    463.87 o 
   3   8   9     3060.74     3085.36    202.94 o 
   4   8   9      232.99      294.60    165.45 o 
   5   8   9        9.64      370.09    205.56 o 
   6   8   9        1.25       58.16    213.66 o 
   7   8   9      403.24      364.06    229.45 o 
   8   8   9      368.01      708.13    241.80 o 
   9   8   9      305.53      254.66    246.22 o 
  -8   9   9     2478.91     2681.47    296.81 o 
  -7   9   9      845.81     1140.22    186.48 o 
  -6   9   9     7814.99     7257.24    347.64 o 
  -5   9   9      246.07      209.02    148.39 o 
  -4   9   9     3440.43     3469.84    206.47 o 
  -3   9   9      328.59      592.13    166.15 o 
  -2   9   9     1238.17     1114.93    171.49 o 
  -1   9   9      951.22     1007.65    221.79 o 
   0   9   9      257.21      538.63    212.78 o 
   1   9   9     1644.24     1572.58    172.74 o 
   2   9   9     3125.64     3885.81    224.30 o 
   3   9   9     1449.07     1559.71    184.05 o 
   4   9   9     8880.88     8564.07    343.87 o 
   5   9   9     1181.13     1011.87    249.72 o 
   6   9   9     6676.76     6891.40    398.07 o 
   7   9   9      277.48      511.78    250.68 o 
   8   9   9     2051.08     2689.83    300.85 o 
  -7  10   9       73.99      389.64    225.17 o 
  -6  10   9     1234.93     1272.87    236.04 o 
  -5  10   9       69.50      248.72    258.50 o 
  -4  10   9     5434.53     5589.06    306.50 o 
  -3  10   9      315.79      519.61    220.66 o 
  -2  10   9    10061.71    10151.49    430.31 o 
  -1  10   9      438.20      313.26    219.58 o 
   0  10   9     8252.82     8787.07    783.79 o 
   1  10   9     1097.67     1272.60    231.67 o 
   2  10   9     3788.97     3762.67    225.25 o 
   3  10   9       49.65      120.08    160.94 o 
   4  10   9     1906.15     1887.65    425.71 o 
   5  10   9       52.32      395.85    211.88 o 
   6  10   9        8.68     -206.55    206.55 o 
   7  10   9      314.61      688.63    382.89 o 
  -7  11   9       35.49       11.27    212.85 o 
  -6  11   9     2288.97     2922.82    248.88 o 
  -5  11   9      114.85       61.76    370.54 o 
  -4  11   9     2027.53     1432.65    315.48 o 
  -3  11   9      288.56      361.10    305.20 o 
  -2  11   9      319.07      261.79    221.51 o 
  -1  11   9      112.52      379.56    235.51 o 
   0  11   9      294.68      298.90    224.46 o 
   1  11   9        4.17      512.33    231.28 o 
   2  11   9     3456.92     3802.41    408.57 o 
   3  11   9      707.28      590.93    174.96 o 
   4  11   9     3082.17     3280.99    250.13 o 
   5  11   9      167.55      159.35    250.73 o 
   6  11   9     2062.57     2512.59    438.47 o 
  -5  12   9      157.00      -29.64    370.54 o 
  -4  12   9     2639.27     2107.13    464.41 o 
  -3  12   9       81.85     -135.02    243.42 o 
  -2  12   9     3700.88     3503.51    461.88 o 
  -1  12   9        4.44      152.97    238.10 o 
   0  12   9     6420.64     6481.84    493.13 o 
   1  12   9      240.04      290.83    224.85 o 
   2  12   9     3045.12     2805.31    286.03 o 
   3  12   9       34.40      305.16    219.96 o 
   4  12   9      692.70      405.06    275.93 o 
   5  12   9       53.86      636.45    249.12 o 
  -4  13   9     1133.97      792.95    434.77 o 
  -3  13   9      229.77     -101.28    410.06 o 
  -2  13   9      368.60      -19.35    573.10 o 
  -1  13   9       10.46      493.01    266.91 o 
   0  13   9      581.37      488.26    245.63 o 
   1  13   9        0.15      412.75    299.91 o 
   2  13   9      867.09      835.15    246.82 o 
   3  13   9        1.84     -268.18    285.24 o 
   4  13   9     2277.61     2100.44    342.36 o 
   0  14   9     1837.18     1509.73    336.93 o 
 -10   0  10     3248.08     3060.65    415.00 o 
  -8   0  10     6780.51     6622.76    503.93 o 
  -6   0  10     7312.05     6988.36    452.06 o 
  -4   0  10     8222.34     7349.01    395.24 o 
  -2   0  10    13450.14    12437.74    513.81 o 
   0   0  10    25276.12    24366.35    715.14 o 
   2   0  10    41890.78    44994.71   1035.18 o 
   4   0  10    47923.82    51640.16   1210.03 o 
   6   0  10     6616.97     6315.04    297.63 o 
   8   0  10     3240.80     2789.46    266.37 o 
  10   0  10       64.88      222.60    234.86 o 
 -11   1  10       44.04      403.42    265.55 o 
 -10   1  10       45.67      -27.17    368.07 o 
  -9   1  10      104.02      365.74    391.54 o 
  -8   1  10     3101.22     3811.20    289.39 o 
  -7   1  10      704.51     1122.60    200.78 o 
  -6   1  10    14818.78    14797.69    544.69 o 
  -5   1  10      242.54      171.45     97.31 o 
  -4   1  10    36284.01    34830.84    704.46 o 
  -3   1  10     5744.82     5819.50    234.70 o 
  -2   1  10    77520.83    76548.33   2368.98 o 
  -1   1  10      360.81      234.61    120.41 o 
   0   1  10    44344.76    42137.96   2113.63 o 
   1   1  10      682.38      869.63    200.77 o 
   2   1  10     4102.94     4133.51    125.09 o 
   3   1  10        3.41       82.08     80.39 o 
   4   1  10     1160.78     1037.17    103.05 o 
   5   1  10      165.21      505.01    124.79 o 
   6   1  10     9778.40     9427.24    261.09 o 
   7   1  10       41.04      312.15    135.35 o 
   8   1  10     4604.85     5316.93    226.10 o 
   9   1  10      369.30      591.63    162.59 o 
  10   1  10     2544.74     2913.25    407.18 o 
  11   1  10       15.00      576.75    257.43 o 
 -11   2  10      149.66       25.54    268.01 o 
 -10   2  10     3161.30     3602.09    331.01 o 
  -9   2  10      229.35      239.70    169.27 o 
  -8   2  10     8564.36     8042.84    283.33 o 
  -7   2  10      114.49      384.97    138.22 o 
  -6   2  10     7960.03     7831.76    237.05 o 
  -5   2  10      140.77      375.22    147.25 o 
  -4   2  10       96.04      134.69    101.01 o 
  -3   2  10     2374.95     2780.69    382.89 o 
  -2   2  10    40598.89    42594.94    997.30 o 
  -1   2  10     4944.37     5158.07    207.24 o 
   0   2  10    32608.77    32682.66    758.18 o 
   1   2  10     3857.44     4180.85    220.95 o 
   2   2  10    40916.54    42371.02    695.56 o 
   3   2  10     5084.33     5162.78    149.88 o 
   4   2  10    25332.92    23782.32    797.25 o 
   5   2  10     2733.36     2725.35    147.01 o 
   6   2  10     6046.32     6100.94    211.47 o 
   7   2  10     1617.75     1821.24    156.43 o 
   8   2  10      250.53      308.66    151.57 o 
   9   2  10      351.50      440.62    180.63 o 
  10   2  10        8.92      197.82    238.80 o 
 -11   3  10       16.25      497.34    707.73 o 
 -10   3  10       20.85      223.60    238.38 o 
  -9   3  10      266.84      357.36    197.19 o 
  -8   3  10     1281.74     1814.87    255.79 o 
  -7   3  10     1499.38     1492.40    183.68 o 
  -6   3  10    13144.78    13419.45    333.16 o 
  -5   3  10     5115.87     5021.25    188.41 o 
  -4   3  10    26995.48    26408.96    588.23 o 
  -3   3  10      138.47      309.28    202.50 o 
  -2   3  10    19052.80    18050.78    408.68 o 
  -1   3  10     1191.66     1199.61    142.87 o 
   0   3  10    38832.66    38111.91    733.65 o 
   1   3  10     4230.29     4164.87    171.29 o 
   2   3  10      229.57      190.39     98.96 o 
   3   3  10      458.09      458.21     82.81 o 
   4   3  10       85.81      107.92     97.46 o 
   5   3  10      112.27      380.43    113.74 o 
   6   3  10     1569.61     1609.84    138.43 o 
   7   3  10     2064.42     2328.91    194.26 o 
   8   3  10     7827.92     8289.03    325.47 o 
   9   3  10      703.81     1108.52    241.54 o 
  10   3  10     3124.83     2855.83    305.14 o 
 -10   4  10     1810.27     1947.14    230.84 o 
  -9   4  10      589.11      721.40    194.97 o 
  -8   4  10     3560.89     3573.81    244.71 o 
  -7   4  10     1514.95     1747.70    199.81 o 
  -6   4  10     9985.98     9379.23    280.11 o 
  -5   4  10      416.39      306.52    120.91 o 
  -4   4  10     4679.19     4718.40    182.02 o 
  -3   4  10       46.29       94.98    112.29 o 
  -2   4  10     2100.03     2166.83    120.43 o 
  -1   4  10     1650.40     1567.97    132.28 o 
   0   4  10    16479.55    16983.52    373.77 o 
   1   4  10     7406.59     7665.63    238.31 o 
   2   4  10    35869.59    37602.40    757.47 o 
   3   4  10     3678.96     3765.30    138.72 o 
   4   4  10    25393.49    25188.90    531.00 o 
   5   4  10     2865.45     2790.19    149.71 o 
   6   4  10     7911.82     7831.93    286.08 o 
   7   4  10     3705.97     3590.48    434.77 o 
   8   4  10      456.60      378.11    203.99 o 
   9   4  10      155.54      213.12    226.50 o 
  10   4  10       17.24      306.96    236.09 o 
 -10   5  10        2.78      366.27    214.61 o 
  -9   5  10      519.10      473.09    234.35 o 
  -8   5  10     1837.95     2110.07    228.85 o 
  -7   5  10     3926.18     4234.95    432.39 o 
  -6   5  10     8959.53     9455.21    291.45 o 
  -5   5  10     5846.65     6092.21    224.08 o 
  -4   5  10     7913.69     7273.41    241.31 o 
  -3   5  10    16727.96    16728.01    365.02 o 
  -2   5  10    17604.78    17818.17    372.43 o 
  -1   5  10     6635.79     6770.42    192.04 o 
   0   5  10     9020.16     9539.02    228.27 o 
   1   5  10     2164.84     2346.00    106.37 o 
   2   5  10     2932.29     2875.81    104.96 o 
   3   5  10       42.26       16.76     82.16 o 
   4   5  10     1464.08     1737.01    187.97 o 
   5   5  10     1069.56     1541.59    168.12 o 
   6   5  10     3247.43     2745.07    266.27 o 
   7   5  10     2487.94     2057.41    532.34 o 
   8   5  10     2085.54     1983.59    268.34 o 
   9   5  10     1679.83     2177.74    482.94 o 
  10   5  10     1243.38     1089.78    284.08 o 
 -10   6  10     1451.23     1916.69    238.84 o 
  -9   6  10     2213.02     2321.83    239.58 o 
  -8   6  10     1324.30     1409.59    265.29 o 
  -7   6  10     1307.18     1238.39    194.60 o 
  -6   6  10     6382.07     6285.71    304.54 o 
  -5   6  10      273.60      280.47    142.27 o 
  -4   6  10      747.28      637.83    131.18 o 
  -3   6  10     2181.82     2514.09    171.50 o 
  -2   6  10      380.72      560.77    112.82 o 
  -1   6  10     8588.80     8567.02    229.12 o 
   0   6  10     4686.10     4992.60    167.84 o 
   1   6  10    12930.40    12848.86    287.81 o 
   2   6  10     9350.47     9808.11    324.81 o 
   3   6  10    13290.63    13885.16    402.47 o 
   4   6  10     3287.30     3344.65    220.96 o 
   5   6  10     8982.42     9561.50    630.37 o 
   6   6  10     1475.24     1185.46    229.57 o 
   7   6  10      653.75      667.48    228.18 o 
   8   6  10       21.05       49.47    213.13 o 
   9   6  10      660.67     1091.85    248.91 o 
  -9   7  10      349.85      461.54    216.76 o 
  -8   7  10      154.44      210.57    188.48 o 
  -7   7  10     2036.25     2030.89    219.40 o 
  -6   7  10     2135.85     2261.49    180.64 o 
  -5   7  10     4775.41     4873.22    226.00 o 
  -4   7  10     8399.09     8295.67    285.24 o 
  -3   7  10    14547.70    13353.57    542.22 o 
  -2   7  10    17006.71    16770.22    371.39 o 
  -1   7  10     7670.57     7746.15    212.80 o 
   0   7  10     3211.23     3202.95    156.27 o 
   1   7  10     4877.60     5195.67    223.55 o 
   2   7  10     1696.19     1854.21    255.96 o 
   3   7  10       86.17      484.15    174.44 o 
   4   7  10       64.92      283.52    163.25 o 
   5   7  10     1344.56     1658.10    194.59 o 
   6   7  10      488.02      837.68    235.60 o 
   7   7  10     1107.37     1304.79    244.47 o 
   8   7  10     1845.14     1948.36    529.87 o 
   9   7  10     1911.18     1670.97    355.72 o 
  -9   8  10     1418.00     1778.49    236.09 o 
  -8   8  10     1504.96     1508.88    228.29 o 
  -7   8  10     1872.21     1886.52    195.40 o 
  -6   8  10      906.41      710.85    158.04 o 
  -5   8  10      993.50      936.66    185.53 o 
  -4   8  10      522.30      703.12    190.30 o 
  -3   8  10      575.80      761.80    187.13 o 
  -2   8  10       20.23      212.27    190.04 o 
  -1   8  10     2622.73     2733.00    170.78 o 
   0   8  10      192.13      174.18    152.73 o 
   1   8  10    16327.85    16035.15    490.61 o 
   2   8  10      521.31      506.04    155.21 o 
   3   8  10     7411.50     7588.48    316.96 o 
   4   8  10     2528.82     2301.61    214.12 o 
   5   8  10     9308.27     8923.25    436.80 o 
   6   8  10       51.22      245.47    227.26 o 
   7   8  10     3025.03     3116.91    455.76 o 
   8   8  10        5.24       -9.18    217.46 o 
   9   8  10      225.50      214.13    254.95 o 
  -8   9  10       24.05      643.97    217.06 o 
  -7   9  10     3196.85     3225.38    380.57 o 
  -6   9  10      188.57      285.95    155.15 o 
  -5   9  10     4985.95     4356.47    227.52 o 
  -4   9  10     2146.52     2637.54    232.40 o 
  -3   9  10     7519.27     7695.83    322.18 o 
  -2   9  10      627.79      161.21    203.98 o 
  -1   9  10     7715.70     7255.45    357.97 o 
   0   9  10     2569.43     2599.69    256.10 o 
   1   9  10     2571.03     2487.16    210.25 o 
   2   9  10      924.26     1080.81    176.24 o 
   3   9  10      375.14      274.34    207.89 o 
   4   9  10      243.52      444.65    196.22 o 
   5   9  10      780.31      634.54    227.26 o 
   6   9  10      709.10      925.40    244.47 o 
   7   9  10     1202.32     1369.27    282.18 o 
   8   9  10      281.14      634.00    261.85 o 
  -7  10  10     1625.32     1656.36    328.69 o 
  -6  10  10      595.20      741.06    177.37 o 
  -5  10  10      366.42      501.65    213.15 o 
  -4  10  10      877.74     1273.01    206.48 o 
  -3  10  10       14.34     -116.69    255.45 o 
  -2  10  10       21.62      128.11    224.75 o 
  -1  10  10     1986.31     1895.69    346.09 o 
   0  10  10       77.58     -197.35    197.35 o 
   1  10  10     6981.43     7085.80    364.17 o 
   2  10  10      363.59      196.62    169.72 o 
   3  10  10     7989.09     8181.28    350.54 o 
   4  10  10       63.66      238.51    185.55 o 
   5  10  10     4829.46     4437.59    351.23 o 
   6  10  10        1.39       93.74    229.42 o 
   7  10  10     1453.46     1174.19    267.64 o 
  -7  11  10     1282.11      674.38    449.59 o 
  -6  11  10       40.41     -382.89    382.89 o 
  -5  11  10     3718.04     3697.29    385.18 o 
  -4  11  10       10.05     -225.57    286.64 o 
  -3  11  10     5963.65     6237.06    441.65 o 
  -2  11  10       97.17       43.27    219.97 o 
  -1  11  10     4634.91     4520.96    329.06 o 
   0  11  10        6.12      270.60    240.78 o 
   1  11  10     2857.16     3017.03    275.12 o 
   2  11  10       77.55      409.03    206.21 o 
   3  11  10      140.92       18.72    186.93 o 
   4  11  10      100.91      406.04    197.81 o 
   5  11  10      203.44       53.85    240.33 o 
   6  11  10      180.39      145.16    381.65 o 
  -5  12  10      251.80     -160.57    363.13 o 
  -4  12  10      156.97       88.93    358.19 o 
  -3  12  10        2.16     -140.58    272.80 o 
  -2  12  10       59.85      218.00    231.25 o 
  -1  12  10     2365.68     2363.57    376.02 o 
   0  12  10        0.94      241.91    229.48 o 
   1  12  10     2796.13     2858.12    412.24 o 
   2  12  10      100.59       23.51    222.44 o 
   3  12  10     4580.53     5210.15    542.22 o 
   4  12  10       87.76       71.56    260.47 o 
   5  12  10     2005.48     1801.57    498.99 o 
  -4  13  10      159.28     -380.42    380.42 o 
  -3  13  10     2898.14     2240.52    503.93 o 
  -2  13  10      132.89      109.11    302.53 o 
  -1  13  10     2599.35     2175.93    283.45 o 
   0  13  10       52.87      180.41    238.06 o 
   1  13  10      793.33      844.13    250.83 o 
   2  13  10       18.91      131.90    345.84 o 
   3  13  10        1.16     -267.79    368.07 o 
 -11   0  11      404.56      247.03    333.48 o 
  -9   0  11     3601.77     3690.56    444.65 o 
  -7   0  11     9867.33     9228.88    563.22 o 
  -5   0  11    36884.22    33691.83   1220.31 o 
  -3   0  11     9267.00    10009.48    457.00 o 
  -1   0  11    28198.35    29405.94   1015.28 o 
   1   0  11     9340.34     9015.37    296.56 o 
   3   0  11    14935.43    15472.78    435.05 o 
   5   0  11    38528.56    39626.76   1078.27 o 
   7   0  11    10292.74    10087.80    418.71 o 
   9   0  11     6042.00     5383.28    331.88 o 
 -11   1  11     1185.85      976.69    259.39 o 
 -10   1  11       55.45      -49.04    208.47 o 
  -9   1  11     1879.97     1797.45    243.55 o 
  -8   1  11       99.20      266.10    186.88 o 
  -7   1  11       32.57       22.83    174.65 o 
  -6   1  11       74.83      540.84    268.02 o 
  -5   1  11     4083.55     3537.44    164.27 o 
  -4   1  11       13.70      -90.51    134.63 o 
  -3   1  11    44440.98    41751.53    990.10 o 
  -2   1  11     2445.17     3131.39    296.43 o 
  -1   1  11    92817.13    94611.13   2076.15 o 
   0   1  11     4297.44     4700.66    179.07 o 
   1   1  11    83119.86    79849.07   1521.76 o 
   2   1  11     2719.59     2711.08    108.92 o 
   3   1  11    36527.68    34150.21    584.42 o 
   4   1  11     3739.03     3754.01    145.83 o 
   5   1  11     7045.12     6769.19    205.63 o 
   6   1  11       78.92      285.85    143.18 o 
   7   1  11     2780.17     2678.52    173.19 o 
   8   1  11      484.55      640.03    142.26 o 
   9   1  11      499.07      495.21    150.47 o 
  10   1  11       32.76      548.95    195.55 o 
 -11   2  11       81.03      153.54    243.37 o 
 -10   2  11      154.80       65.79    508.87 o 
  -9   2  11     3488.75     3428.92    306.28 o 
  -8   2  11      124.68      480.61    202.55 o 
  -7   2  11     9205.87     9333.35    573.10 o 
  -6   2  11      521.06      519.16    132.74 o 
  -5   2  11    13050.63    12421.82    340.95 o 
  -4   2  11     3463.97     3141.55    205.75 o 
  -3   2  11    16668.77    16736.55    475.72 o 
  -2   2  11      925.84      823.95    130.91 o 
  -1   2  11     6881.11     6611.92    256.41 o 
   0   2  11      547.01     1512.71    177.32 o 
   1   2  11      374.40      358.29    103.79 o 
   2   2  11     7002.15     6656.06    163.34 o 
   3   2  11    14624.67    15464.78    352.91 o 
   4   2  11       15.68      146.96     94.61 o 
   5   2  11    12595.19    12240.72    288.49 o 
   6   2  11     2839.62     2848.88    164.48 o 
   7   2  11    13977.46    14168.13    350.02 o 
   8   2  11     1048.05     1121.99    147.26 o 
   9   2  11     4885.53     4851.68    270.66 o 
  10   2  11      182.92      425.68    247.16 o 
 -11   3  11     1213.21     1087.70    350.78 o 
 -10   3  11      500.67      693.74    263.70 o 
  -9   3  11     1457.48     1544.19    248.13 o 
  -8   3  11      379.51      533.99    226.50 o 
  -7   3  11      120.41      236.07    155.47 o 
  -6   3  11      499.83      682.93    253.01 o 
  -5   3  11     1254.68     1035.68    143.91 o 
  -4   3  11      386.03      368.07    117.02 o 
  -3   3  11    14411.50    13318.91    346.36 o 
  -2   3  11     5348.58     5301.48    190.65 o 
  -1   3  11    20415.17    19224.81    670.46 o 
   0   3  11     8786.07     8559.16    221.54 o 
   1   3  11    29245.80    26158.79    853.28 o 
   2   3  11    21817.42    22490.99    492.78 o 
   3   3  11    38484.95    37489.40    637.57 o 
   4   3  11     1483.47     1521.62    112.37 o 
   5   3  11    14698.66    14820.21    326.85 o 
   6   3  11     1058.68     1306.35    134.93 o 
   7   3  11       81.58      238.86    154.17 o 
   8   3  11       44.93      316.54    215.67 o 
   9   3  11       32.97       51.65    214.83 o 
  10   3  11       22.42      281.40    238.76 o 
 -10   4  11      325.54      680.94    258.73 o 
  -9   4  11      745.34     1105.77    264.32 o 
  -8   4  11     1022.57      645.52    178.77 o 
  -7   4  11     8316.06     7513.75    513.72 o 
  -6   4  11     3930.04     4119.55    194.95 o 
  -5   4  11     6485.23     6732.63    260.79 o 
  -4   4  11     2071.24     2156.59    166.11 o 
  -3   4  11    15589.08    14806.32    452.22 o 
  -2   4  11      703.41      899.69    122.45 o 
  -1   4  11     9219.23     9660.53    258.98 o 
   0   4  11       58.28      217.68    221.91 o 
   1   4  11        0.11       67.74    111.10 o 
   2   4  11      115.69      473.22    115.58 o 
   3   4  11     3592.59     3027.49    127.45 o 
   4   4  11     2243.09     2458.03    132.92 o 
   5   4  11    12626.80    12877.00    302.07 o 
   6   4  11     8540.96     8732.54    303.18 o 
   7   4  11    12066.01    11568.09    482.06 o 
   8   4  11     1431.52     1445.11    447.12 o 
   9   4  11     4088.23     4235.57    338.85 o 
  10   4  11      884.06     1025.90    263.78 o 
 -10   5  11      184.87      345.73    254.08 o 
  -9   5  11      586.83      682.35    189.30 o 
  -8   5  11      688.13     2137.96    895.19 o 
  -7   5  11      154.11      264.75    165.92 o 
  -6   5  11       24.50      269.82    149.04 o 
  -5   5  11     1328.29     1332.56    147.04 o 
  -4   5  11     2390.24     2586.82    195.75 o 
  -3   5  11     4358.37     4163.39    168.20 o 
  -2   5  11     8920.78     9173.17    238.70 o 
  -1   5  11    17404.54    17581.15    455.67 o 
   0   5  11    20340.42    19884.25    390.08 o 
   1   5  11    40034.04    39263.90    844.73 o 
   2   5  11     8616.04     7907.29    223.37 o 
   3   5  11     9828.94     9731.35    251.82 o 
   4   5  11     8031.78     8374.19    300.89 o 
   5   5  11     4284.81     4842.72    240.10 o 
   6   5  11     2583.82     2905.62    281.16 o 
   7   5  11      794.97      994.82    235.81 o 
   8   5  11       42.89       89.95    228.50 o 
   9   5  11       73.98      141.70    319.90 o 
  10   5  11      117.00      405.37    271.73 o 
 -10   6  11      594.61      832.07    266.49 o 
  -9   6  11      395.09      650.91    210.19 o 
  -8   6  11     2046.39     2163.48    220.92 o 
  -7   6  11     2011.76     2112.88    219.16 o 
  -6   6  11     2563.46     2561.54    183.80 o 
  -5   6  11     4119.68     4183.79    248.87 o 
  -4   6  11     7389.61     7712.45    378.53 o 
  -3   6  11     6907.92     6878.17    261.78 o 
  -2   6  11     3920.83     4601.06    175.74 o 
  -1   6  11     2613.31     3134.53    324.04 o 
   0   6  11      743.99      742.20     99.47 o 
   1   6  11       13.77      140.14     85.33 o 
   2   6  11      776.39     1046.66    159.51 o 
   3   6  11     5055.53     4639.41    237.32 o 
   4   6  11     6838.58     7336.46    292.21 o 
   5   6  11     5534.01     5504.87    263.85 o 
   6   6  11      916.54     1070.63    228.50 o 
   7   6  11     2643.31     2194.33    275.07 o 
   8   6  11     2536.79     2854.50    310.92 o 
   9   6  11     1482.19     1921.39    283.36 o 
  -9   7  11      593.27      775.94    215.10 o 
  -8   7  11      446.38      472.93    328.71 o 
  -7   7  11      182.23      -23.26    191.80 o 
  -6   7  11      127.99      -24.05    140.58 o 
  -5   7  11      969.67      635.33    156.33 o 
  -4   7  11     6429.29     6688.20    297.88 o 
  -3   7  11     7115.52     7526.95    299.12 o 
  -2   7  11     9846.30    10279.36    273.33 o 
  -1   7  11    11536.02    11606.21    290.43 o 
   0   7  11    21937.60    21464.21    441.95 o 
   1   7  11     9893.47    10045.82    346.52 o 
   2   7  11    13062.64    12499.26    391.26 o 
   3   7  11     8918.14     9812.54    349.65 o 
   4   7  11     6538.49     6830.63    558.87 o 
   5   7  11     4767.22     4556.66    260.69 o 
   6   7  11      599.32      922.64    234.06 o 
   7   7  11       29.11      248.51    295.20 o 
   8   7  11       31.85       65.42    302.61 o 
   9   7  11      220.42      643.80    273.33 o 
  -9   8  11       83.50      -12.21    510.11 o 
  -8   8  11     2266.59     2469.73    251.58 o 
  -7   8  11      636.89     1021.67    206.09 o 
  -6   8  11     3812.56     3777.04    396.84 o 
  -5   8  11     2048.81     1651.02    208.72 o 
  -4   8  11     6906.45     7019.37    308.18 o 
  -3   8  11      602.41      436.94    209.10 o 
  -2   8  11     4179.63     4121.97    231.75 o 
  -1   8  11     1752.58     1776.17    195.62 o 
   0   8  11      122.49      408.08    173.56 o 
   1   8  11      173.03      412.56    171.89 o 
   2   8  11      197.45      299.13    170.44 o 
   3   8  11     1856.85     1532.46    202.05 o 
   4   8  11     2754.84     2665.81    282.29 o 
   5   8  11     2166.43     2532.39    275.37 o 
   6   8  11     5064.44     4833.80    345.01 o 
   7   8  11      794.05      719.89    239.23 o 
   8   8  11     2763.27     2177.36    299.89 o 
  -8   9  11      275.95      470.46    266.69 o 
  -7   9  11      129.62      400.27    198.68 o 
  -6   9  11        4.59     -206.60    251.16 o 
  -5   9  11       67.49      306.53    193.84 o 
  -4   9  11     2106.19     2293.88    223.51 o 
  -3   9  11      925.26     1288.75    200.02 o 
  -2   9  11     2472.42     2745.81    328.79 o 
  -1   9  11     3315.42     3810.28    363.12 o 
   0   9  11    10458.08    10551.04    374.69 o 
   1   9  11      386.12      762.71    228.68 o 
   2   9  11     7944.56     8309.25    334.50 o 
   3   9  11     1020.04     1420.94    200.52 o 
   4   9  11     6012.90     6205.26    305.13 o 
   5   9  11        2.97      431.12    318.66 o 
   6   9  11     1309.38      958.45    245.41 o 
   7   9  11        3.56      746.72    253.93 o 
   8   9  11       33.69      184.32    266.03 o 
  -7  10  11      104.35        9.01    226.23 o 
  -6  10  11     3874.56     3835.58    389.69 o 
  -5  10  11      365.55      353.72    201.30 o 
  -4  10  11     9094.80     8648.00    708.96 o 
  -3  10  11       78.20      379.26    292.57 o 
  -2  10  11     3714.54     3700.46    718.84 o 
  -1  10  11      431.39      892.58    384.12 o 
   0  10  11      104.12     -201.98    201.98 o 
   1  10  11      244.38      565.23    375.48 o 
   2  10  11      527.58      473.15    178.52 o 
   3  10  11      622.13      648.00    184.89 o 
   4  10  11     2922.73     2852.41    244.54 o 
   5  10  11      370.19      289.00    247.82 o 
   6  10  11     2756.98     3415.70    333.77 o 
   7  10  11      230.78      268.17    237.67 o 
  -6  11  11       75.04     -318.66    382.89 o 
  -5  11  11       29.16      -18.45    519.99 o 
  -4  11  11      682.33      581.94    313.21 o 
  -3  11  11       83.57      264.14    309.09 o 
  -2  11  11     4321.91     3891.19    386.08 o 
  -1  11  11        6.01      -55.28    266.39 o 
   0  11  11     6191.40     6404.06    439.34 o 
   1  11  11      253.69      386.78    250.46 o 
   2  11  11     6015.90     6186.46    416.14 o 
   3  11  11       23.95      354.24    439.25 o 
   4  11  11     1735.04     1722.32    225.01 o 
   5  11  11        2.07       75.91    287.78 o 
   6  11  11      463.13      136.76    338.43 o 
  -5  12  11        5.12     -271.73    373.01 o 
  -4  12  11     2827.79     3063.02    421.18 o 
  -3  12  11       33.63        7.28    283.78 o 
  -2  12  11     2092.53     1880.19    355.50 o 
  -1  12  11      100.88      711.32    624.98 o 
   0  12  11      997.55     1281.48    506.40 o 
   1  12  11       15.77      295.21    273.17 o 
   2  12  11      246.80      118.57    262.53 o 
   3  12  11       36.28      325.11    287.54 o 
   4  12  11      951.04      569.49    531.11 o 
   5  12  11       14.64      448.34    262.60 o 
  -3  13  11       14.68      108.69    375.48 o 
  -2  13  11     2296.15     2454.54    374.22 o 
  -1  13  11       22.54      210.48    444.65 o 
   0  13  11     2039.28     2023.96    521.22 o 
   1  13  11      147.74      136.46    291.91 o 
   2  13  11     3168.64     3436.63   1001.69 o 
   3  13  11       61.92     -271.19    271.19 o 
 -10   0  12      568.53      669.44    333.48 o 
  -8   0  12      166.26      -74.11    266.79 o 
  -6   0  12     3181.01     2974.19    353.25 o 
  -4   0  12    15245.86    15421.81    647.21 o 
  -2   0  12    33567.63    34840.50   1183.25 o 
   0   0  12    54597.66    51510.94   1208.43 o 
   2   0  12    27498.00    26020.75    671.91 o 
   4   0  12     6871.40     7182.88    282.68 o 
   6   0  12       90.13     -172.69    172.69 o 
   8   0  12     2191.46     2766.91    255.89 o 
  10   0  12     2231.06     2495.95    296.04 o 
 -11   1  12        3.61       43.70    208.20 o 
 -10   1  12     3104.04     3113.67    321.27 o 
  -9   1  12      154.55      160.25    202.53 o 
  -8   1  12     6807.42     7388.27    375.44 o 
  -7   1  12       34.29      290.58    189.22 o 
  -6   1  12    27911.59    28868.71    795.63 o 
  -5   1  12      662.07      662.03    140.05 o 
  -4   1  12     7063.34     6795.43    316.19 o 
  -3   1  12      288.84      373.20    133.41 o 
  -2   1  12       60.51       96.34    112.64 o 
  -1   1  12     2826.41     3146.68    160.80 o 
   0   1  12     8457.41     8254.40    211.49 o 
   1   1  12      864.31      751.84    117.24 o 
   2   1  12    22741.13    23367.48    420.30 o 
   3   1  12      533.95      603.80    122.25 o 
   4   1  12    23510.07    23013.42    433.25 o 
   5   1  12     2407.54     2377.38    140.24 o 
   6   1  12    14856.88    14370.10    338.89 o 
   7   1  12      197.26      301.83    135.16 o 
   8   1  12     4038.39     4160.18    210.45 o 
   9   1  12       54.26      358.83    155.77 o 
  10   1  12     1127.07     1319.44    264.32 o 
 -11   2  12        2.13      -54.77    328.54 o 
 -10   2  12      659.07      547.00    236.00 o 
  -9   2  12        3.88      522.66    275.43 o 
  -8   2  12       10.70       16.54    206.03 o 
  -7   2  12     1046.58      838.34    207.50 o 
  -6   2  12     2069.14     2096.76    160.82 o 
  -5   2  12      816.82      916.10    129.07 o 
  -4   2  12    12725.62    13376.45    431.67 o 
  -3   2  12     1154.64     1186.55    143.01 o 
  -2   2  12    50172.83    51228.77   1190.62 o 
  -1   2  12     8618.36     9092.13    247.43 o 
   0   2  12    46874.83    44428.31   1896.20 o 
   1   2  12     4879.76     4797.53    215.36 o 
   2   2  12    21108.52    20390.92    374.49 o 
   3   2  12     2953.16     3355.02    151.18 o 
   4   2  12      782.12      715.75    100.74 o 
   5   2  12     1133.62     1254.46    133.42 o 
   6   2  12      111.20      166.23    126.76 o 
   7   2  12       11.22      243.82    132.86 o 
   8   2  12     3214.81     3345.30    191.55 o 
   9   2  12      426.58      633.09    219.01 o 
  10   2  12     1915.42     2131.47    292.57 o 
 -10   3  12     1949.85     1962.50    275.93 o 
  -9   3  12      712.97      956.91    239.52 o 
  -8   3  12     7921.94     8026.50    400.39 o 
  -7   3  12     1093.53      970.10    219.52 o 
  -6   3  12    15360.94    15545.00    604.88 o 
  -5   3  12     4203.69     4532.41    216.82 o 
  -4   3  12    13006.02    12567.46    346.38 o 
  -3   3  12      379.79      710.88    292.73 o 
  -2   3  12       24.67       90.67     98.46 o 
  -1   3  12     5247.07     5711.21    336.54 o 
   0   3  12     4669.20     4532.48    160.01 o 
   1   3  12      565.25      892.97    172.63 o 
   2   3  12    10222.96    10293.66    286.90 o 
   3   3  12     5637.55     5895.89    193.78 o 
   4   3  12    27034.32    25982.46    483.30 o 
   5   3  12     3228.84     3045.27    155.96 o 
   6   3  12    11303.94    10460.28    280.59 o 
   7   3  12     1697.18     1503.55    282.77 o 
   8   3  12     2495.13     2893.39    285.24 o 
   9   3  12      622.64      932.27    240.13 o 
  10   3  12      471.11      676.74    239.94 o 
 -10   4  12      414.16      333.82    234.94 o 
  -9   4  12       20.63      148.86    202.31 o 
  -8   4  12        0.44      252.74    209.59 o 
  -7   4  12     1052.18      855.46    229.73 o 
  -6   4  12      794.53     1098.52    160.65 o 
  -5   4  12     2046.74     1917.09    250.41 o 
  -4   4  12     5921.88     5870.86    235.45 o 
  -3   4  12     2790.91     2694.45    147.26 o 
  -2   4  12    27273.96    26513.70    579.39 o 
  -1   4  12     7575.51     7321.61    223.78 o 
   0   4  12    28958.45    29015.23    773.32 o 
   1   4  12    10197.73    10403.52    298.55 o 
   2   4  12     9417.00     9762.24    286.12 o 
   3   4  12     3354.19     3583.93    137.92 o 
   4   4  12     2852.59     2861.51    177.69 o 
   5   4  12       37.12      399.21    148.96 o 
   6   4  12      440.11     1084.51    427.35 o 
   7   4  12      298.71      604.72    214.81 o 
   8   4  12     1793.84     1970.27    254.89 o 
   9   4  12      511.17      840.92    344.60 o 
  10   4  12     1641.60     1777.92    298.63 o 
 -10   5  12     1009.08      899.74    268.21 o 
  -9   5  12      980.75      976.56    245.50 o 
  -8   5  12     3731.11     4111.98    329.02 o 
  -7   5  12     3092.97     2991.24    281.84 o 
  -6   5  12     6541.20     6868.21    287.93 o 
  -5   5  12     2820.58     2632.85    200.56 o 
  -4   5  12     9726.82     8986.52    300.22 o 
  -3   5  12      303.35      438.66    110.44 o 
  -2   5  12      654.79      799.40    110.42 o 
  -1   5  12        8.11       66.85    123.01 o 
   0   5  12     1230.62     1269.58    170.83 o 
   1   5  12     6605.60     6068.63    387.83 o 
   2   5  12     6190.39     5916.06    222.86 o 
   3   5  12     8438.76     9076.90    284.03 o 
   4   5  12    10919.39    11147.87    357.41 o 
   5   5  12     7903.57     7981.74    304.40 o 
   6   5  12     3466.31     3459.01    297.16 o 
   7   5  12     3803.50     3775.39    408.83 o 
   8   5  12     2376.32     2270.54    295.60 o 
   9   5  12     1363.17     1198.82    249.12 o 
  10   5  12       55.89      398.19    457.00 o 
 -10   6  12      550.41      992.58    271.77 o 
  -9   6  12       15.63     -155.49    574.33 o 
  -8   6  12       61.41      217.48    215.44 o 
  -7   6  12      817.93      629.93    221.45 o 
  -6   6  12      229.18      260.58    166.48 o 
  -5   6  12     8658.26     8049.43    328.65 o 
  -4   6  12     7304.16     7401.32    285.95 o 
  -3   6  12    10652.42    10551.41    279.99 o 
  -2   6  12    14769.95    14089.51    327.74 o 
  -1   6  12    28463.79    28782.11    552.05 o 
   0   6  12    17690.61    18468.75    385.13 o 
   1   6  12     8347.83     8706.03    309.16 o 
   2   6  12     1847.74     2414.00    201.83 o 
   3   6  12     3414.59     3531.77    219.96 o 
   4   6  12      420.40      622.97    173.34 o 
   5   6  12       31.00      383.49    178.36 o 
   6   6  12     1161.28     1029.71    240.92 o 
   7   6  12      371.68       40.63    210.04 o 
   8   6  12     1429.56     1593.01    282.91 o 
   9   6  12     1045.51     1202.41    271.58 o 
  -9   7  12     2441.52     2045.32    303.43 o 
  -8   7  12     1287.48     1188.58    397.71 o 
  -7   7  12     3096.05     3253.50    307.45 o 
  -6   7  12     2478.61     2188.72    271.89 o 
  -5   7  12     2283.24     2042.64    210.71 o 
  -4   7  12     4771.98     4849.63    361.70 o 
  -3   7  12     2085.57     2183.31    203.02 o 
  -2   7  12     2999.22     3076.11    161.52 o 
  -1   7  12     2531.00     2597.93    149.79 o 
   0   7  12      491.28      481.43    162.80 o 
   1   7  12     1002.53     1250.74    233.09 o 
   2   7  12     1896.65     1835.43    200.00 o 
   3   7  12     9868.13    10409.35    364.76 o 
   4   7  12     2114.33     2245.25    307.48 o 
   5   7  12     3810.96     3990.39    284.50 o 
   6   7  12     1393.39     1569.82    261.38 o 
   7   7  12     3544.29     3468.44    317.78 o 
   8   7  12      192.97      549.66    228.64 o 
   9   7  12      673.60      984.15    491.58 o 
  -9   8  12       30.75     -260.56    268.85 o 
  -8   8  12      242.51      364.70    262.78 o 
  -7   8  12      455.51      518.60    202.58 o 
  -6   8  12      130.82      280.30    192.15 o 
  -5   8  12     2851.61     2777.91    235.95 o 
  -4   8  12      937.57     1185.28    199.35 o 
  -3   8  12     3456.41     3272.95    231.03 o 
  -2   8  12     1648.18     1803.72    185.05 o 
  -1   8  12    11688.19    12182.21    432.35 o 
   0   8  12     1301.59     1338.90    199.68 o 
   1   8  12     8994.45    10204.61    367.29 o 
   2   8  12      615.22      868.24    185.31 o 
   3   8  12     1336.79     1744.48    196.52 o 
   4   8  12      114.18      134.02    168.47 o 
   5   8  12      901.23      687.94    274.20 o 
   6   8  12      342.71      797.49    269.26 o 
   7   8  12      409.12      622.50    235.81 o 
   8   8  12      583.63      722.07    266.17 o 
  -8   9  12      478.20      718.28    294.55 o 
  -7   9  12     3453.51     3121.29    273.79 o 
  -6   9  12     1715.00     1799.21    234.81 o 
  -5   9  12     3729.72     3425.84    247.84 o 
  -4   9  12     1070.05     1504.31    210.65 o 
  -3   9  12      295.26      244.97    264.32 o 
  -2   9  12      402.34      563.49    257.25 o 
  -1   9  12      100.52      -45.27    243.14 o 
   0   9  12        5.80      333.50    179.76 o 
   1   9  12     1863.83     1819.54    214.28 o 
   2   9  12      331.30       24.52    179.68 o 
   3   9  12     7755.71     7533.70    326.73 o 
   4   9  12      661.62      734.20    212.65 o 
   5   9  12     6733.79     6964.04    737.37 o 
   6   9  12      241.55      615.50    247.05 o 
   7   9  12     3219.68     2523.90    309.60 o 
   8   9  12        4.84      -12.37    506.40 o 
  -7  10  12      366.41      268.98    243.90 o 
  -6  10  12        0.53       87.06    211.90 o 
  -5  10  12     2174.18     1561.09    315.77 o 
  -4  10  12      303.31      428.39    295.92 o 
  -3  10  12     5276.57     4948.62    393.21 o 
  -2  10  12      628.50      589.12    276.32 o 
  -1  10  12     6587.22     7290.60    655.85 o 
   0  10  12       15.89     -243.35    243.35 o 
   1  10  12     3195.45     3458.51    602.74 o 
   2  10  12        5.01      273.08    183.58 o 
   3  10  12     3363.01     3222.22    300.09 o 
   4  10  12      618.78      859.69    243.39 o 
   5  10  12       28.16       69.81    228.58 o 
   6  10  12       90.24      130.81    233.36 o 
   7  10  12      186.78      898.54    264.66 o 
  -6  11  12      250.32      205.40    317.60 o 
  -5  11  12     1407.20     1083.27    302.85 o 
  -4  11  12       10.92       48.31    316.19 o 
  -3  11  12      538.12      196.41    392.77 o 
  -2  11  12      228.74      607.89    285.30 o 
  -1  11  12       12.68       92.87    275.09 o 
   0  11  12       25.43      -62.91    257.26 o 
   1  11  12     2152.50     2537.25    666.97 o 
   2  11  12      340.42      272.99    272.43 o 
   3  11  12     2805.92     3103.06    620.03 o 
   4  11  12        6.88     -128.45    194.90 o 
   5  11  12     2761.29     2894.47    317.44 o 
   6  11  12        5.64      163.79    513.81 o 
  -5  12  12     1277.62      985.63    427.35 o 
  -4  12  12      146.00      597.20    355.72 o 
  -3  12  12     3429.93     3366.34    391.12 o 
  -2  12  12       42.84      380.05    309.72 o 
  -1  12  12     4702.61     4401.85    410.10 o 
   0  12  12      239.71      323.95    568.16 o 
   1  12  12     4280.63     4706.16    406.11 o 
   2  12  12      141.05       16.80    261.85 o 
   3  12  12      701.09      528.39    537.28 o 
   4  12  12       47.67      635.53    495.29 o 
   5  12  12        8.80      202.23    270.39 o 
  -3  13  12      712.01      145.21    305.56 o 
  -2  13  12        4.91      742.28    340.90 o 
  -1  13  12        4.93     -393.73    486.64 o 
   0  13  12       23.20       15.05    523.69 o 
   1  13  12      887.67      904.95    400.18 o 
   2  13  12      103.85     -114.41    702.79 o 
   3  13  12     1496.66     1519.81    325.00 o 
 -11   0  13     1703.86     1437.69    395.24 o 
  -9   0  13     1428.45     1976.21    360.66 o 
  -7   0  13     3421.60     3369.43    395.24 o 
  -5   0  13       45.64      264.32    207.50 o 
  -3   0  13     8016.53     8309.94    422.41 o 
  -1   0  13    29371.09    31392.02   1094.32 o 
   1   0  13   106885.08    96514.72   5218.42 o 
   3   0  13    50612.46    49168.93   1155.33 o 
   5   0  13    31327.71    31681.54    827.16 o 
   7   0  13     5802.35     5851.77    314.28 o 
   9   0  13      683.53      516.00    228.32 o 
 -11   1  13       14.66       94.03    259.90 o 
 -10   1  13       88.32       28.62    305.34 o 
  -9   1  13      828.51      497.71    376.71 o 
  -8   1  13       79.23      -41.86    185.87 o 
  -7   1  13    10328.82     9932.92    422.54 o 
  -6   1  13       53.59      527.22    250.61 o 
  -5   1  13    17384.31    17293.90   1321.59 o 
  -4   1  13      350.14      409.02    144.62 o 
  -3   1  13    47982.04    46807.55   1105.27 o 
  -2   1  13     8895.37     8401.49    296.13 o 
  -1   1  13    47840.02    47056.14   1942.42 o 
   0   1  13     1072.34     1366.86    142.26 o 
   1   1  13    38507.14    37828.07    646.33 o 
   2   1  13     1296.72     1282.50     95.28 o 
   3   1  13      312.14      387.22     86.03 o 
   4   1  13        1.05      169.14     94.78 o 
   5   1  13     1745.49     2436.26    150.38 o 
   6   1  13      555.34      464.03    133.46 o 
   7   1  13     3826.83     3588.44    200.14 o 
   8   1  13      118.38       55.61    176.84 o 
   9   1  13     3331.40     3536.19    213.02 o 
  10   1  13       31.69       22.75    243.10 o 
 -11   2  13     1183.59     1506.03    349.54 o 
 -10   2  13      401.60      228.91    244.28 o 
  -9   2  13     4608.11     4527.35    366.83 o 
  -8   2  13      105.38      306.11    210.65 o 
  -7   2  13     3424.67     2990.06    317.43 o 
  -6   2  13      549.77      563.69    140.24 o 
  -5   2  13      686.97      816.38    129.80 o 
  -4   2  13       85.39      202.17    175.39 o 
  -3   2  13      561.00      607.36    186.50 o 
  -2   2  13     1113.34     1090.12    137.66 o 
  -1   2  13    17407.36    16733.28    387.33 o 
   0   2  13     4315.26     4284.45    303.69 o 
   1   2  13    21868.55    19839.65    374.81 o 
   2   2  13     9954.26     9523.46    213.05 o 
   3   2  13    29765.46    28427.90   1351.35 o 
   4   2  13     7366.57     7214.01    201.36 o 
   5   2  13    22351.58    22593.39    451.07 o 
   6   2  13      379.51      500.01    126.74 o 
   7   2  13     3057.94     3093.60    181.08 o 
   8   2  13       15.68      112.05    143.12 o 
   9   2  13      209.63      321.21    229.29 o 
  10   2  13       78.33      388.17    240.56 o 
 -10   3  13        8.11     -290.26    290.26 o 
  -9   3  13      520.22      675.52    227.10 o 
  -8   3  13      477.05      777.08    227.23 o 
  -7   3  13     6233.39     5842.52    338.81 o 
  -6   3  13     2336.09     2616.22    188.82 o 
  -5   3  13    30171.68    27930.85    817.39 o 
  -4   3  13    16269.81    15490.43    402.06 o 
  -3   3  13    25865.40    26144.47    934.99 o 
  -2   3  13     2560.37     2468.41    145.73 o 
  -1   3  13    15885.95    15364.84    363.67 o 
   0   3  13      171.15      477.45    164.03 o 
   1   3  13     5742.53     5427.53    221.75 o 
   2   3  13      402.29      697.73    133.60 o 
   3   3  13     1008.62     1050.06     90.25 o 
   4   3  13     1487.28     1568.96    122.21 o 
   5   3  13      315.59      431.29    121.55 o 
   6   3  13      712.23      621.73    129.31 o 
   7   3  13     4170.40     3931.22    465.64 o 
   8   3  13     1525.29     1451.76    257.80 o 
   9   3  13     3306.51     3012.60    302.17 o 
  10   3  13      334.01      475.66    307.55 o 
 -10   4  13      598.85      593.46    240.92 o 
  -9   4  13     2211.34     1827.15    272.09 o 
  -8   4  13      850.58      604.62    223.75 o 
  -7   4  13     1094.72     1321.42    221.38 o 
  -6   4  13     2022.57     1970.53    185.84 o 
  -5   4  13      678.42      541.44    189.70 o 
  -4   4  13       46.20      -42.81    126.29 o 
  -3   4  13     1464.59     1442.48    118.62 o 
  -2   4  13     1407.32     1641.84    188.27 o 
  -1   4  13     4953.99     4903.61    178.43 o 
   0   4  13    10773.06    10897.22    275.26 o 
   1   4  13    16666.54    15739.73    403.89 o 
   2   4  13    18005.41    18443.96    446.11 o 
   3   4  13    31167.49    32281.25    685.28 o 
   4   4  13     7938.02     8104.18    277.37 o 
   5   4  13    11256.83    11647.79    348.47 o 
   6   4  13     5256.36     5079.71    339.66 o 
   7   4  13     4515.86     4770.62    331.00 o 
   8   4  13     1460.91     1345.96    360.66 o 
   9   4  13       51.93      304.18    231.40 o 
  10   4  13       14.79      340.81    266.03 o 
 -10   5  13      104.45      -63.21    257.99 o 
  -9   5  13      130.30      151.61    382.89 o 
  -8   5  13      464.78      380.89    230.61 o 
  -7   5  13     1616.84     1445.70    230.14 o 
  -6   5  13     2879.70     3061.50    217.45 o 
  -5   5  13    13925.73    14119.19    432.21 o 
  -4   5  13     5875.03     5692.42    211.60 o 
  -3   5  13    12608.36    11967.00    298.82 o 
  -2   5  13     9733.53    10213.40    260.98 o 
  -1   5  13    10564.22    10058.99    248.68 o 
   0   5  13     1017.72      879.14    157.27 o 
   1   5  13     2574.89     2697.63    182.87 o 
   2   5  13     1452.45     1597.24    202.86 o 
   3   5  13       45.17      385.05    229.48 o 
   4   5  13       81.96      395.52    263.08 o 
   5   5  13     4136.01     4187.48    238.28 o 
   6   5  13     1685.34     1711.84    255.86 o 
   7   5  13     1457.84     1489.75    369.30 o 
   8   5  13     1364.67     1116.43    258.84 o 
   9   5  13     1234.52     1648.58    265.23 o 
  10   5  13      980.07      830.94    280.96 o 
 -10   6  13      615.64      935.55    290.44 o 
  -9   6  13     1360.70     1242.40    274.64 o 
  -8   6  13     1320.50     1388.52    257.96 o 
  -7   6  13      895.77      680.45    242.33 o 
  -6   6  13      497.64      257.85    169.28 o 
  -5   6  13      963.85      746.51    225.94 o 
  -4   6  13      144.24      383.32    125.02 o 
  -3   6  13     2441.52     2715.07    169.36 o 
  -2   6  13     4352.03     4394.66    178.46 o 
  -1   6  13     6272.85     5887.54    195.48 o 
   0   6  13    10603.00    10759.50    260.02 o 
   1   6  13    11823.74    11096.80    354.09 o 
   2   6  13    18572.38    19317.43    755.17 o 
   3   6  13    13942.58    13811.36    419.00 o 
   4   6  13    10012.76     9289.77    341.61 o 
   5   6  13     4223.86     4605.73    252.20 o 
   6   6  13     2461.08     2904.77    279.46 o 
   7   6  13     1329.09     1727.89    361.89 o 
   8   6  13      845.22      999.24    254.29 o 
   9   6  13        0.55      217.69    234.89 o 
  -9   7  13        7.72      311.51    444.65 o 
  -8   7  13     1232.09     1069.99    259.96 o 
  -7   7  13     1069.46     1166.76    241.70 o 
  -6   7  13     3388.22     3202.24    276.96 o 
  -5   7  13     3682.28     3600.40    276.86 o 
  -4   7  13     9509.51     9209.70    343.03 o 
  -3   7  13     6843.33     6996.83    286.71 o 
  -2   7  13    12872.95    12040.43    324.22 o 
  -1   7  13     7620.96     7866.27    239.95 o 
   0   7  13    11441.26    11432.01    379.22 o 
   1   7  13     2875.23     3155.97    224.29 o 
   2   7  13      187.47     -151.56    155.48 o 
   3   7  13      255.21      407.92    179.49 o 
   4   7  13       36.75      204.09    174.45 o 
   5   7  13      543.63      687.83    174.64 o 
   6   7  13     1739.87     1981.65    344.60 o 
   7   7  13     2258.07     2550.42    452.06 o 
   8   7  13     1282.07     1273.76    252.99 o 
   9   7  13      949.09      670.68    278.68 o 
  -9   8  13      344.66      379.15    452.06 o 
  -8   8  13     1523.58     1428.35    296.91 o 
  -7   8  13     1341.11     1401.43    327.41 o 
  -6   8  13      463.80      433.90    186.85 o 
  -5   8  13      106.24     -136.79    162.50 o 
  -4   8  13      580.17      475.57    173.76 o 
  -3   8  13      171.73      351.54    168.25 o 
  -2   8  13     4493.82     4003.32    343.59 o 
  -1   8  13     2204.83     2321.75    209.02 o 
   0   8  13     3450.87     3274.76    229.66 o 
   1   8  13     3265.38     3081.72    237.10 o 
   2   8  13    11351.83    11522.10    516.64 o 
   3   8  13     1316.82     1384.82    193.88 o 
   4   8  13     5678.45     5526.69    288.88 o 
   5   8  13     2001.29     2048.60    224.00 o 
   6   8  13     5479.96     5874.01    394.58 o 
   7   8  13      191.66      246.48    402.65 o 
   8   8  13      849.89      724.14    268.02 o 
  -8   9  13      513.50      314.29    297.73 o 
  -7   9  13      224.05      172.26    212.93 o 
  -6   9  13     4603.72     4944.38    296.45 o 
  -5   9  13      294.46      326.75    187.79 o 
  -4   9  13     5797.61     6189.26    306.02 o 
  -3   9  13     1050.76      904.61    291.56 o 
  -2   9  13     7016.61     7460.61    461.55 o 
  -1   9  13      944.55     1452.42    559.51 o 
   0   9  13     1518.70     1659.39    214.86 o 
   1   9  13      877.86      844.16    191.08 o 
   2   9  13      529.50      364.15    274.00 o 
   3   9  13      147.82      562.28    186.77 o 
   4   9  13      186.46      273.05    184.88 o 
   5   9  13      868.69     1157.91    272.22 o 
   6   9  13     1741.94     2078.59    292.48 o 
   7   9  13      342.24      492.77    254.74 o 
   8   9  13     1036.89     1285.26    288.38 o 
  -7  10  13       28.83      372.90    484.40 o 
  -6  10  13      594.61      415.55    494.78 o 
  -5  10  13      239.21      -37.88    534.81 o 
  -4  10  13       15.40      256.29    285.61 o 
  -3  10  13        2.71      174.27    270.98 o 
  -2  10  13      887.10      922.17    292.59 o 
  -1  10  13      278.44      758.64    282.74 o 
   0  10  13     6003.60     5746.25    413.24 o 
   1  10  13      392.75      233.12    254.52 o 
   2  10  13     9025.65     9053.51    610.77 o 
   3  10  13      234.34      386.57    190.75 o 
   4  10  13     5871.89     6387.84    559.59 o 
   5  10  13      176.65      209.48    226.60 o 
   6  10  13     2149.43     2311.93    299.38 o 
   7  10  13        2.15      236.76    253.14 o 
  -6  11  13     1231.34      613.12    438.47 o 
  -5  11  13       35.79     -268.57    268.57 o 
  -4  11  13     5039.85     5033.43    659.56 o 
  -3  11  13       30.44     -164.35    270.70 o 
  -2  11  13     6182.29     6043.41    758.37 o 
  -1  11  13      115.83      244.04    264.72 o 
   0  11  13     2825.42     2709.09    351.61 o 
   1  11  13        1.90     -347.07    347.07 o 
   2  11  13      459.71      330.38    421.18 o 
   3  11  13      118.33      326.66    422.85 o 
   4  11  13      282.73      482.22    207.50 o 
   5  11  13       65.97      160.14    245.13 o 
   6  11  13      747.74      963.98    276.72 o 
  -5  12  13        5.37      438.55    660.79 o 
  -4  12  13        1.07     -280.18    280.18 o 
  -3  12  13        1.66      166.58    301.70 o 
  -2  12  13      315.75      303.84    293.02 o 
  -1  12  13        2.49     -227.41    284.70 o 
   0  12  13     2715.13     2951.86    424.88 o 
   1  12  13        1.91      330.17    522.46 o 
   2  12  13     2944.69     2715.60    346.54 o 
   3  12  13        2.67     -133.89    276.45 o 
   4  12  13     2683.39     3195.84    369.99 o 
   5  12  13       15.43     -132.65    273.00 o 
  -3  13  13      137.25      -23.97    323.60 o 
  -2  13  13     2884.05     2984.60    404.10 o 
  -1  13  13        8.04      307.33    676.85 o 
   0  13  13     1324.06     2114.89    695.38 o 
   1  13  13       56.02      849.35   1056.03 o 
   2  13  13      272.77     -143.75    282.84 o 
   3  13  13       23.78      -44.01    304.48 o 
 -10   0  14      712.39      825.07    353.25 o 
  -8   0  14     5887.33     6158.35    491.58 o 
  -6   0  14    17471.98    17625.28    800.36 o 
  -4   0  14    24670.82    23255.10    636.54 o 
  -2   0  14    26124.00    28294.32   1012.81 o 
   0   0  14     6593.65     6596.75    281.21 o 
   2   0  14     4169.45     4446.96    216.65 o 
   4   0  14    26251.82    25426.69    674.22 o 
   6   0  14    12063.17    11823.82    430.59 o 
   8   0  14     8883.87     8961.21    410.73 o 
  10   0  14     2912.46     3174.67    310.97 o 
 -11   1  14        3.88      540.02    596.57 o 
 -10   1  14     1894.51     1521.42    276.80 o 
  -9   1  14        1.01      155.07    169.29 o 
  -8   1  14     1193.81     1357.16    184.44 o 
  -7   1  14      176.75      523.53    169.89 o 
  -6   1  14      709.58      828.06    194.29 o 
  -5   1  14     2293.74     2365.27    228.50 o 
  -4   1  14      237.05      264.35    138.56 o 
  -3   1  14      333.51      196.31    129.70 o 
  -2   1  14    33762.89    32998.06    815.58 o 
  -1   1  14     2115.57     2212.47    145.27 o 
   0   1  14    46018.11    42092.74    834.40 o 
   1   1  14       40.05      228.23     98.72 o 
   2   1  14    14195.07    15020.38    306.07 o 
   3   1  14     4876.04     5302.46    164.32 o 
   4   1  14    11790.24    11287.03    526.27 o 
   5   1  14       94.11      184.99    120.17 o 
   6   1  14      951.74     1372.91    139.97 o 
   7   1  14      226.37      602.35    138.70 o 
   8   1  14      137.50      155.57    140.15 o 
   9   1  14       30.34     -147.78    180.12 o 
  10   1  14     1209.55      962.83    272.42 o 
 -10   2  14     1327.14     1275.02    260.78 o 
  -9   2  14      442.97      778.33    220.86 o 
  -8   2  14     6783.92     7384.38    388.77 o 
  -7   2  14     1277.20     1279.12    239.11 o 
  -6   2  14    15028.41    14986.81    411.12 o 
  -5   2  14     1403.95     1629.03    211.80 o 
  -4   2  14    51216.16    50182.04   1207.28 o 
  -3   2  14     1133.77     1215.04    163.67 o 
  -2   2  14     7848.81     8688.20    482.94 o 
  -1   2  14      632.41      705.02    208.10 o 
   0   2  14    12080.57    12329.00    314.64 o 
   1   2  14     1167.02     1570.71    242.30 o 
   2   2  14     4304.70     4321.85    139.11 o 
   3   2  14      326.04      461.61     89.29 o 
   4   2  14    11462.42    10050.77    247.01 o 
   5   2  14      960.02     1152.90    138.70 o 
   6   2  14    13382.70    12844.92    321.92 o 
   7   2  14      542.94      474.70    134.49 o 
   8   2  14     6862.43     7360.06    314.38 o 
   9   2  14       75.16      -68.97    230.39 o 
  10   2  14     1763.65     1402.54    271.89 o 
 -10   3  14     1997.64     1995.63    296.15 o 
  -9   3  14       84.47      181.04    371.77 o 
  -8   3  14     1970.98     2156.38    256.32 o 
  -7   3  14        3.96        3.04    216.15 o 
  -6   3  14      119.47      202.94    141.51 o 
  -5   3  14     2503.71     2583.97    179.89 o 
  -4   3  14     2071.38     2981.36    470.58 o 
  -3   3  14     6511.50     6660.49    303.84 o 
  -2   3  14    20032.61    18925.33    442.73 o 
  -1   3  14     6899.65     6855.54    218.77 o 
   0   3  14    44180.70    43927.00   1146.81 o 
   1   3  14    22669.35    21675.79   1324.78 o 
   2   3  14    24746.79    24707.70    555.57 o 
   3   3  14     3964.03     3792.46    144.40 o 
   4   3  14    11413.49    10789.65    257.88 o 
   5   3  14     2149.69     2257.59    144.28 o 
   6   3  14      229.01        7.10    243.31 o 
   7   3  14       56.50       72.55    190.26 o 
   8   3  14      453.70      951.19    410.06 o 
   9   3  14       41.84      -45.10    210.30 o 
  10   3  14      739.49      690.52    246.27 o 
 -10   4  14     1062.69     1564.81    291.57 o 
  -9   4  14      642.01      502.01    231.61 o 
  -8   4  14     3030.76     3640.41    348.31 o 
  -7   4  14     4038.68     3597.20    299.90 o 
  -6   4  14    16113.35    15511.48    440.23 o 
  -5   4  14     1818.33     1690.79    167.06 o 
  -4   4  14    11313.88    11182.35    338.30 o 
  -3   4  14     1351.02     1415.37    127.10 o 
  -2   4  14     8200.32     8390.22    260.90 o 
  -1   4  14      907.15      876.73    136.29 o 
   0   4  14     1089.25     1417.47    204.62 o 
   1   4  14       54.25       64.87    138.14 o 
   2   4  14     1091.56     1421.69    151.26 o 
   3   4  14     1350.53     1538.88    160.17 o 
   4   4  14     8938.31     8259.23    287.99 o 
   5   4  14     4654.03     5286.62    518.75 o 
   6   4  14     8938.67     8696.10    414.85 o 
   7   4  14     2935.25     2830.99    270.82 o 
   8   4  14     3447.19     3438.27    305.14 o 
   9   4  14     1038.91     1327.11    267.91 o 
  10   4  14     1123.64     1531.80    323.60 o 
 -10   5  14     1916.00     1973.59    313.39 o 
  -9   5  14      296.19      262.11    235.76 o 
  -8   5  14     1590.04     1978.33    540.99 o 
  -7   5  14        9.47      255.50    212.43 o 
  -6   5  14     1017.85     1014.06    173.21 o 
  -5   5  14      753.48      834.25    164.59 o 
  -4   5  14      142.07      145.81    120.33 o 
  -3   5  14     6679.91     6711.49    222.40 o 
  -2   5  14    13944.97    13489.41    323.39 o 
  -1   5  14    16491.16    16837.59    359.11 o 
   0   5  14    22555.41    22718.06    493.83 o 
   1   5  14    10898.97     9918.77    314.71 o 
   2   5  14    17683.39    17151.57    443.82 o 
   3   5  14    17270.65    17628.13    584.66 o 
   4   5  14      414.65      530.14    219.08 o 
   5   5  14     6077.19     6338.04    358.03 o 
   6   5  14      236.95      543.95    219.57 o 
   7   5  14      658.37      733.03    250.77 o 
   8   5  14      283.96      341.46    240.12 o 
   9   5  14       96.46      359.65    244.28 o 
  -9   6  14     1500.65     1134.01    271.84 o 
  -8   6  14     1148.45     1242.67    363.13 o 
  -7   6  14     4300.18     3880.90    443.41 o 
  -6   6  14     4969.84     4928.45    261.18 o 
  -5   6  14     9174.53     9093.26    374.33 o 
  -4   6  14     5522.80     5431.05    256.33 o 
  -3   6  14     3471.47     3538.74    253.15 o 
  -2   6  14     3071.50     3263.83    160.35 o 
  -1   6  14     8467.56     8543.64    241.44 o 
   0   6  14     2414.52     2783.80    262.55 o 
   1   6  14      121.42      355.89    160.63 o 
   2   6  14     3575.67     3929.50    238.56 o 
   3   6  14     3705.77     3738.57    261.10 o 
   4   6  14     4662.93     4679.84    257.20 o 
   5   6  14     3275.23     3520.81    232.17 o 
   6   6  14     4928.47     5051.83    340.60 o 
   7   6  14     2181.88     2370.65    281.08 o 
   8   6  14     1555.30     1734.91    266.82 o 
   9   6  14     1805.58     2177.31    290.73 o 
  -9   7  14      325.32      195.42    281.27 o 
  -8   7  14     1126.91      820.91    271.64 o 
  -7   7  14       83.94       79.90    238.54 o 
  -6   7  14       53.06     -169.49    172.25 o 
  -5   7  14      472.80      373.13    173.50 o 
  -4   7  14       23.58      176.09    235.39 o 
  -3   7  14     7588.26     7761.94    400.10 o 
  -2   7  14     3934.90     4065.78    182.51 o 
  -1   7  14    11319.79    11858.35    496.97 o 
   0   7  14     2374.75     2431.10    296.86 o 
   1   7  14    21288.84    20408.82    551.47 o 
   2   7  14     1974.78     2156.14    218.47 o 
   3   7  14     5174.00     5471.96    283.17 o 
   4   7  14      606.67      842.63    189.17 o 
   5   7  14     2552.10     2627.84    218.01 o 
   6   7  14        4.07      -39.81    224.79 o 
   7   7  14      471.63      280.82    226.20 o 
   8   7  14      794.19      810.72    252.36 o 
   9   7  14       42.31      293.49    265.87 o 
  -9   8  14     1036.15     1329.00    533.58 o 
  -8   8  14      392.50      640.80    262.88 o 
  -7   8  14     4683.39     4471.09    468.73 o 
  -6   8  14     1228.96     1517.90    210.66 o 
  -5   8  14     4507.42     4235.55    271.69 o 
  -4   8  14     1770.81     1812.14    310.09 o 
  -3   8  14     4695.72     4478.71    273.69 o 
  -2   8  14     1178.53     1312.40    300.69 o 
  -1   8  14     2375.53     2384.13    212.34 o 
   0   8  14      355.44      866.61    181.63 o 
   1   8  14       65.90      461.65    193.48 o 
   2   8  14      145.62      570.85    191.44 o 
   3   8  14      102.01      102.52    185.18 o 
   4   8  14     1876.71     1881.77    211.34 o 
   5   8  14     5486.02     5647.98    299.11 o 
   6   8  14     1459.00     1515.43    274.17 o 
   7   8  14     2740.60     2656.47    324.54 o 
   8   8  14      682.73      851.43    271.52 o 
  -8   9  14      308.58      454.23    786.78 o 
  -7   9  14       34.64      -97.12    209.71 o 
  -6   9  14      477.81      328.83    195.15 o 
  -5   9  14      197.95      127.87    281.09 o 
  -4   9  14       69.26      256.69    678.09 o 
  -3   9  14     3644.33     3538.34    355.72 o 
  -2   9  14       79.04      417.58    244.38 o 
  -1   9  14     5306.96     4915.91    566.92 o 
   0   9  14     2345.19     2288.54    219.77 o 
   1   9  14     7644.50     7716.87    332.24 o 
   2   9  14       59.24       -0.27    162.80 o 
   3   9  14     9003.39     9014.26    366.74 o 
   4   9  14        7.48      397.60    235.83 o 
   5   9  14     1894.28     1829.51    280.60 o 
   6   9  14       54.65      288.23    385.36 o 
   7   9  14      533.53      692.63    252.39 o 
  -7  10  14     2322.37     2232.22    269.63 o 
  -6  10  14       38.23      -46.27    471.82 o 
  -5  10  14     3376.88     2997.26    477.99 o 
  -4  10  14      464.36      596.62    274.93 o 
  -3  10  14     2385.98     2504.29    345.27 o 
  -2  10  14        6.94       63.60    285.14 o 
  -1  10  14      659.58      989.55    279.55 o 
   0  10  14       11.75      441.52    255.09 o 
   1  10  14      308.29      -42.14    243.52 o 
   2  10  14      408.24      566.85    194.21 o 
   3  10  14     1746.75     1703.68    221.59 o 
   4  10  14      457.98      450.68    199.24 o 
   5  10  14     2070.18     2515.42    299.08 o 
   6  10  14      403.26      518.14    369.30 o 
   7  10  14     2887.42     3115.86    341.03 o 
  -6  11  14      159.62       32.11    523.69 o 
  -5  11  14      297.05      243.67    314.51 o 
  -4  11  14      167.67     -114.37    276.07 o 
  -3  11  14     2642.22     2281.63    339.96 o 
  -2  11  14      104.91      107.71    468.11 o 
  -1  11  14     4802.94     4785.28    700.32 o 
   0  11  14        2.82      107.33    260.63 o 
   1  11  14     5440.80     5055.04    611.39 o 
   2  11  14        0.53      185.34    256.83 o 
   3  11  14     2872.55     2947.73    262.05 o 
   4  11  14        6.10      285.11    199.95 o 
   5  11  14     1116.68     1378.67    280.70 o 
   6  11  14      223.28      673.87    274.16 o 
  -5  12  14     2128.23     2194.05    371.36 o 
  -4  12  14        0.91      469.04    318.92 o 
  -3  12  14     2870.83     3181.76    638.56 o 
  -2  12  14       13.65      480.10    320.86 o 
  -1  12  14      996.70     1172.85    532.34 o 
   0  12  14        6.41      510.05    290.18 o 
   1  12  14      145.00      110.77    280.25 o 
   2  12  14       54.61      228.09    421.18 o 
   3  12  14      997.92     1124.22    447.12 o 
   4  12  14       42.67      286.32    292.38 o 
  -3  13  14      686.77      891.85    349.45 o 
  -2  13  14      120.38     -291.03    291.03 o 
  -1  13  14     2595.10     3007.99    731.20 o 
   0  13  14      196.25        8.09    519.99 o 
   1  13  14     3111.26     3512.50    718.84 o 
   2  13  14      190.00      -40.50    498.99 o 
 -11   0  15      442.26     1106.68    373.01 o 
  -9   0  15      255.63      281.61    286.55 o 
  -7   0  15     3595.03     4226.61    410.06 o 
  -5   0  15    27514.48    24517.30    968.34 o 
  -3   0  15     6202.19     5597.60    358.19 o 
  -1   0  15    69386.81    67823.37   2196.06 o 
   1   0  15    52670.14    48421.19   3599.16 o 
   3   0  15    61534.70    60886.27   1414.50 o 
   5   0  15      314.55      424.25    180.43 o 
   7   0  15      339.47      478.93    190.26 o 
   9   0  15     1393.90      921.58    239.00 o 
 -11   1  15      962.13     1593.32    447.12 o 
 -10   1  15      190.21      164.31    238.39 o 
  -9   1  15     3969.02     3677.45    332.25 o 
  -8   1  15      642.95      562.58    536.05 o 
  -7   1  15     6129.40     6084.33    345.54 o 
  -6   1  15        6.59      197.42    249.50 o 
  -5   1  15    13364.95    12948.89    449.58 o 
  -4   1  15     1302.50     1167.83    164.35 o 
  -3   1  15     9890.01     9939.57    278.32 o 
  -2   1  15     7235.03     8372.84    311.96 o 
  -1   1  15     1988.53     2165.00    154.31 o 
   0   1  15        2.34      491.58    207.50 o 
   1   1  15    20959.58    19585.16    466.65 o 
   2   1  15      321.15      276.94     92.33 o 
   3   1  15    27087.23    26478.85    487.43 o 
   4   1  15     1773.26     1963.57    130.31 o 
   5   1  15    19015.53    19988.27    418.12 o 
   6   1  15      380.27      205.45    132.38 o 
   7   1  15    15466.08    14457.40    363.17 o 
   8   1  15      131.45      286.85    169.08 o 
   9   1  15     1392.25     1182.17    208.41 o 
  10   1  15       10.75      428.33    254.04 o 
 -10   2  15      164.91      195.15    343.37 o 
  -9   2  15       16.70      -21.35    274.20 o 
  -8   2  15      206.68      114.70    196.80 o 
  -7   2  15      839.57     1202.02    226.83 o 
  -6   2  15     2009.47     2305.92    176.94 o 
  -5   2  15    23716.18    23968.12   1426.57 o 
  -4   2  15    11262.39    11454.12    404.44 o 
  -3   2  15    57835.91    55282.79   1305.01 o 
  -2   2  15     8011.17     7925.64    296.96 o 
  -1   2  15    29962.39    28964.42    613.28 o 
   0   2  15     2757.69     3242.69    276.16 o 
   1   2  15    52104.01    47706.06    816.50 o 
   2   2  15       32.33      153.75     90.03 o 
   3   2  15    12644.66    11694.36    262.13 o 
   4   2  15     1051.54      984.41    118.73 o 
   5   2  15     2635.12     2871.65    156.32 o 
   6   2  15       20.77      311.36    133.74 o 
   7   2  15      163.62     -101.01    138.39 o 
   8   2  15        3.22      118.70    207.11 o 
   9   2  15     1490.92     1891.39    281.16 o 
  10   2  15      103.70      355.10    258.45 o 
 -10   3  15      611.14      388.19    235.90 o 
  -9   3  15     3998.38     3346.79    547.16 o 
  -8   3  15     1272.27     1398.09    244.52 o 
  -7   3  15     9975.72     8994.19    416.26 o 
  -6   3  15     1177.00     1407.10    164.68 o 
  -5   3  15     7947.20     7774.36    277.81 o 
  -4   3  15     3924.58     4474.75    260.56 o 
  -3   3  15       60.06       97.19    138.87 o 
  -2   3  15      136.04      329.31    277.90 o 
  -1   3  15      404.34      288.59    101.09 o 
   0   3  15     1442.53     1326.18    243.46 o 
   1   3  15     9070.92     7708.81    486.38 o 
   2   3  15    12892.60    12637.78    354.85 o 
   3   3  15    21506.16    20077.03    540.17 o 
   4   3  15     2759.33     2279.84    129.49 o 
   5   3  15    17194.12    17226.14    375.52 o 
   6   3  15     3115.86     3059.21    212.91 o 
   7   3  15     3456.45     3977.72    302.12 o 
   8   3  15      335.57      654.53    328.54 o 
   9   3  15     1668.72     1511.73    257.43 o 
  10   3  15      107.40      419.06    258.45 o 
 -10   4  15       54.46      154.59    261.01 o 
  -9   4  15       39.95      251.97    232.95 o 
  -8   4  15       49.22      299.73    295.20 o 
  -7   4  15     2143.54     2148.45    250.68 o 
  -6   4  15     2436.14     2579.54    242.35 o 
  -5   4  15     7212.29     7598.13    291.22 o 
  -4   4  15     4313.34     4315.37    208.34 o 
  -3   4  15    13469.11    13029.09    359.18 o 
  -2   4  15    10725.53    10440.46    376.99 o 
  -1   4  15    18836.74    18063.19    425.43 o 
   0   4  15     7704.39     7312.79    219.69 o 
   1   4  15    11529.04    10063.50    315.21 o 
   2   4  15     4846.70     4659.86    219.73 o 
   3   4  15     9333.11    10134.88    318.56 o 
   4   4  15     2117.66     2519.26    269.49 o 
   5   4  15     1251.80     1469.02    251.51 o 
   6   4  15      144.41      274.99    220.83 o 
   7   4  15       51.94      334.49    208.09 o 
   8   4  15       42.00      189.81    225.95 o 
   9   4  15      841.88      443.78    247.58 o 
  10   4  15      397.94      663.68    256.32 o 
 -10   5  15      721.52      659.10    352.01 o 
  -9   5  15     2300.94     2165.50    439.71 o 
  -8   5  15     1616.44     1539.31    255.38 o 
  -7   5  15     4034.04     3633.09    291.37 o 
  -6   5  15     1041.50     1322.78    243.66 o 
  -5   5  15     4104.34     4129.51    248.44 o 
  -4   5  15     2951.59     2926.30    174.44 o 
  -3   5  15     1831.53     2180.60    147.47 o 
  -2   5  15      228.29      332.26    135.49 o 
  -1   5  15      655.40      864.93    242.71 o 
   0   5  15     3434.23     3440.29    213.28 o 
   1   5  15     7696.44     7706.09    286.98 o 
   2   5  15     4665.29     4768.21    229.71 o 
   3   5  15     7150.79     6938.48    271.61 o 
   4   5  15     5784.66     6033.65    348.47 o 
   5   5  15    11557.62    12425.42    505.30 o 
   6   5  15     4530.63     4764.76    813.95 o 
   7   5  15     3253.08     3278.40    320.44 o 
   8   5  15     1818.31     1486.08    261.57 o 
   9   5  15      486.20      404.97    252.63 o 
  -9   6  15      252.62      472.74    522.46 o 
  -8   6  15      603.09      129.76    410.06 o 
  -7   6  15      597.87      978.28    234.42 o 
  -6   6  15     1861.13     2066.09    204.83 o 
  -5   6  15     3173.89     3205.25    229.13 o 
  -4   6  15    11888.24    11688.01    319.90 o 
  -3   6  15    13069.64    13554.89    340.32 o 
  -2   6  15    13701.18    13982.29    336.58 o 
  -1   6  15    12856.99    12896.88    310.92 o 
   0   6  15    16270.03    16876.72    476.31 o 
   1   6  15    16115.05    14911.48    373.14 o 
   2   6  15    11126.08    11286.95    378.75 o 
   3   6  15      506.02     1030.06    246.30 o 
   4   6  15      556.89      438.18    179.97 o 
   5   6  15        1.90      282.67    181.17 o 
   6   6  15        2.70      154.95    218.79 o 
   7   6  15      722.17     1072.32    246.60 o 
   8   6  15     1064.44     1502.86    264.59 o 
   9   6  15      811.97      545.77    270.32 o 
  -9   7  15      535.34      408.58    403.89 o 
  -8   7  15     1918.58     1762.74    278.33 o 
  -7   7  15     1364.66     1247.40    255.49 o 
  -6   7  15     3208.04     2973.99    241.78 o 
  -5   7  15     1422.29     1397.26    189.96 o 
  -4   7  15     2283.28     2162.33    205.40 o 
  -3   7  15     1572.59     2061.14    192.47 o 
  -2   7  15     1901.35     2178.49    152.92 o 
  -1   7  15      452.94      803.56    168.78 o 
   0   7  15     3754.46     3596.02    232.76 o 
   1   7  15     2091.73     2620.35    254.58 o 
   2   7  15     2521.37     2944.07    250.79 o 
   3   7  15     2399.44     2233.27    216.60 o 
   4   7  15     5033.51     5269.89    353.81 o 
   5   7  15     3115.43     3432.21    248.00 o 
   6   7  15     3807.23     4047.57    647.21 o 
   7   7  15     1211.31     1716.52    271.61 o 
   8   7  15     1690.10     2215.65    310.97 o 
   9   7  15      290.97      575.77    286.67 o 
  -8   8  15      302.02      500.31    268.59 o 
  -7   8  15        2.54      124.50    204.60 o 
  -6   8  15     1460.16     1483.97    222.24 o 
  -5   8  15     1760.12     1597.30    217.40 o 
  -4   8  15     6712.33     7626.68    330.37 o 
  -3   8  15     1966.29     2145.61    374.24 o 
  -2   8  15    11555.83    11027.20    926.35 o 
  -1   8  15     6555.87     6729.51    301.99 o 
   0   8  15    10749.32    11311.12    402.38 o 
   1   8  15     5182.10     5121.68    292.16 o 
   2   8  15     8425.67     8191.22    343.51 o 
   3   8  15     1997.34     1922.26    414.07 o 
   4   8  15      981.09     1106.53    189.01 o 
   5   8  15      113.28      537.38    212.79 o 
   6   8  15       39.75      265.07    240.17 o 
   7   8  15      287.89      653.24    273.64 o 
   8   8  15      303.85      448.15    459.47 o 
  -8   9  15     1789.01     1794.34    310.57 o 
  -7   9  15      515.90      213.97    208.76 o 
  -6   9  15     3867.52     3536.01    311.75 o 
  -5   9  15     1215.33     1144.78    364.36 o 
  -4   9  15      728.32      643.04    278.92 o 
  -3   9  15       84.88      177.91    426.12 o 
  -2   9  15       13.17      214.48    422.41 o 
  -1   9  15      237.47      575.86    264.10 o 
   0   9  15     3062.51     2893.41    249.21 o 
   1   9  15       47.22       70.45    184.16 o 
   2   9  15     5514.23     5708.35    304.77 o 
   3   9  15     1361.09     1440.73    216.15 o 
   4   9  15     9160.57     9158.31    466.63 o 
   5   9  15      586.13      312.75    242.16 o 
   6   9  15     3598.80     3494.62    345.27 o 
   7   9  15      512.63      506.45    251.86 o 
  -7  10  15        3.23      513.74    323.77 o 
  -6  10  15      725.49      430.44    314.96 o 
  -5  10  15        1.14      -75.11    271.53 o 
  -4  10  15     4785.56     4227.45    397.53 o 
  -3  10  15       10.35       16.96    272.14 o 
  -2  10  15     6606.22     6309.45    438.94 o 
  -1  10  15     1368.71     1207.09    296.96 o 
   0  10  15     6214.22     6700.32   1147.43 o 
   1  10  15      118.51      -78.70    178.01 o 
   2  10  15     2330.31     2725.18    388.83 o 
   3  10  15        1.14      261.57    198.61 o 
   4  10  15      544.09      425.82    216.38 o 
   5  10  15       49.59      397.93    272.96 o 
   6  10  15       13.07       78.93    293.96 o 
   7  10  15      144.43      547.14    267.64 o 
  -6  11  15      927.39      999.76    328.79 o 
  -5  11  15       59.63     -112.44    286.17 o 
  -4  11  15     1288.90      868.05    312.42 o 
  -3  11  15        7.59      633.01    366.83 o 
  -2  11  15       50.95       48.24    271.77 o 
  -1  11  15       11.95       26.35    271.37 o 
   0  11  15      589.33      787.32    286.55 o 
   1  11  15      142.30      205.62    283.72 o 
   2  11  15     3608.54     3179.56    358.04 o 
   3  11  15       81.47      -18.31    335.61 o 
   4  11  15     3330.76     3201.04    279.77 o 
   5  11  15      106.93      413.06    270.68 o 
   6  11  15     2556.78     2727.07    337.52 o 
  -5  12  15        5.35      326.12    655.85 o 
  -4  12  15     2215.85     2411.63    376.71 o 
  -3  12  15        7.28      -17.03    312.53 o 
  -2  12  15     3680.19     4316.63    657.09 o 
  -1  12  15        2.57      -14.97    281.91 o 
   0  12  15     4682.87     4459.84    412.48 o 
   1  12  15        8.83       22.59    294.61 o 
   2  12  15     1455.54     1352.38    318.58 o 
   3  12  15       25.18      446.27    424.88 o 
   4  12  15      343.10      643.85    305.64 o 
  -3  13  15       18.19      143.27    429.82 o 
  -2  13  15       10.01       20.31    511.34 o 
  -1  13  15       15.41      695.87    395.24 o 
   0  13  15      302.83      560.39    317.53 o 
   1  13  15       12.85      151.87    309.27 o 
   2  13  15     1417.90     1357.50    568.16 o 
 -10   0  16     2944.94     2947.02    427.35 o 
  -8   0  16     1880.51     1766.23    335.95 o 
  -6   0  16     4141.13     3952.41    387.83 o 
  -4   0  16     4848.09     4567.50    370.54 o 
  -2   0  16    13281.01    13198.58    595.33 o 
   0   0  16    15330.73    16694.54    507.15 o 
   2   0  16    29726.01    29880.90    766.44 o 
   4   0  16     9921.87    10084.83    359.56 o 
   6   0  16     6734.25     6237.14    316.17 o 
   8   0  16      838.92      938.07    225.07 o 
  10   0  16      157.67      775.66    373.01 o 
 -10   1  16      125.23      -32.32    245.19 o 
  -9   1  16      670.52      586.66    214.53 o 
  -8   1  16     2224.40     2463.50    270.73 o 
  -7   1  16       71.05      234.78    205.33 o 
  -6   1  16    15884.59    15392.76   1227.72 o 
  -5   1  16     1253.03     1107.54    206.08 o 
  -4   1  16    17232.77    17964.06    539.05 o 
  -3   1  16     3824.06     4042.88    229.60 o 
  -2   1  16    56304.21    53050.54   1249.73 o 
  -1   1  16      326.18      376.03    200.16 o 
   0   1  16    18377.50    18433.51    412.66 o 
   2   1  16      495.78      750.34     98.10 o 
   3   1  16      436.72      609.34    106.76 o 
   4   1  16     5846.36     5465.17    188.94 o 
   5   1  16       14.22      209.07    123.37 o 
   6   1  16    12621.60    12072.46    315.01 o 
   7   1  16     1032.36     1273.85    153.74 o 
   8   1  16     6030.07     5864.03    242.72 o 
   9   1  16      243.88      374.48    221.60 o 
  10   1  16     2875.00     3249.54    327.43 o 
 -10   2  16     2964.58     3229.81    324.88 o 
  -9   2  16      525.88     1257.74    257.45 o 
  -8   2  16     5909.36     5612.55    353.56 o 
  -7   2  16       39.40      252.16    215.56 o 
  -6   2  16     3374.05     4152.36    212.13 o 
  -5   2  16      119.81      486.45    180.43 o 
  -4   2  16      278.05      513.42    159.32 o 
  -3   2  16     1471.18     1182.22    169.37 o 
  -2   2  16     4724.84     4927.24    206.33 o 
  -1   2  16      666.48     1430.53    314.94 o 
   0   2  16    33453.46    32228.51    588.64 o 
   1   2  16     2895.94     3363.17    399.31 o 
   2   2  16    29179.94    28254.13    513.65 o 
   3   2  16     2307.53     2848.95    132.83 o 
   4   2  16    16098.95    15394.61    341.22 o 
   5   2  16      506.52      635.35    128.91 o 
   6   2  16     7835.85     7408.36    245.12 o 
   7   2  16      250.44      326.77    170.52 o 
   8   2  16      115.96      166.79    204.95 o 
   9   2  16       54.04      562.96    246.12 o 
  10   2  16       28.37       69.13    257.53 o 
 -10   3  16      124.29     -147.68    225.74 o 
  -9   3  16       43.89      224.66    256.91 o 
  -8   3  16     2563.15     2853.02    276.40 o 
  -7   3  16     2034.03     2115.99    250.39 o 
  -6   3  16     6770.53     6667.50    269.22 o 
  -5   3  16     7273.83     7121.24    273.02 o 
  -4   3  16    30405.52    31411.76   1424.10 o 
  -3   3  16     1558.76     1477.59    176.04 o 
  -2   3  16    25488.28    24912.30    694.09 o 
  -1   3  16     3859.42     3942.99    256.66 o 
   0   3  16    12727.52    13437.01    345.02 o 
   1   3  16      152.14      617.69    177.61 o 
   2   3  16      234.25      490.51    144.50 o 
   3   3  16      479.80      513.18     89.86 o 
   4   3  16     4352.54     4420.88    167.98 o 
   5   3  16      958.54     1459.96    180.40 o 
   6   3  16     4392.25     4538.14    246.27 o 
   7   3  16      188.45      397.45    214.83 o 
   8   3  16     4852.45     5450.02    363.66 o 
   9   3  16      253.55      611.23    552.10 o 
  10   3  16     2015.05     2370.77    671.91 o 
 -10   4  16     2521.64     2560.29    568.16 o 
  -9   4  16     1230.68     1055.42    266.32 o 
  -8   4  16     3433.25     3481.58    302.43 o 
  -7   4  16      357.01      301.98    222.95 o 
  -6   4  16     1828.60     2133.64    266.24 o 
  -5   4  16      820.43     1001.70    157.72 o 
  -4   4  16        0.00      139.47    132.43 o 
  -3   4  16     4654.41     4947.38    219.68 o 
  -2   4  16     7090.79     7277.22    252.02 o 
  -1   4  16     4600.85     4762.77    188.77 o 
   0   4  16    22667.44    20577.63    468.34 o 
   1   4  16     4532.81     4750.68    228.19 o 
   2   4  16    18477.08    18491.21    564.46 o 
   3   4  16     9279.85     9427.45    335.15 o 
   4   4  16    13555.15    14238.92    408.00 o 
   5   4  16     7912.25     7208.56    376.42 o 
   6   4  16     2571.48     2234.20    264.11 o 
   7   4  16     3994.12     3517.18    296.43 o 
   8   4  16      495.64      486.09    233.15 o 
   9   4  16      126.79      107.35    254.86 o 
  10   4  16      128.44      414.11    266.03 o 
 -10   5  16        0.83     -362.13    510.11 o 
  -9   5  16      410.67      338.83    246.94 o 
  -8   5  16      405.68      437.57    345.84 o 
  -7   5  16     3169.51     3009.35    294.98 o 
  -6   5  16     3834.09     4325.76    240.81 o 
  -5   5  16     3891.52     3964.43    231.98 o 
  -4   5  16     9990.55    10033.67    290.41 o 
  -3   5  16     8040.28     8077.56    248.74 o 
  -2   5  16    11669.84    11348.04    291.95 o 
  -1   5  16    11402.07    11143.99    311.99 o 
   0   5  16     4120.77     4303.32    292.01 o 
   1   5  16     5469.55     5589.56    254.02 o 
   2   5  16      434.91      737.40    184.27 o 
   3   5  16        6.64      486.97    163.73 o 
   4   5  16     5279.42     5758.15    366.70 o 
   5   5  16      159.01      348.88    255.67 o 
   6   5  16     5218.02     5145.71    343.63 o 
   7   5  16     1813.79     2112.85    292.39 o 
   8   5  16     2673.14     2715.55    298.46 o 
   9   5  16      958.53     1254.47    267.10 o 
  -9   6  16      474.83      397.73    243.16 o 
  -8   6  16     1508.62     1966.96    498.99 o 
  -7   6  16     2015.12     1668.30    480.46 o 
  -6   6  16     2233.16     2070.22    209.07 o 
  -5   6  16        3.44      167.34    165.35 o 
  -4   6  16      150.99      191.86    134.15 o 
  -3   6  16       60.66      179.93    121.19 o 
  -2   6  16      692.12      757.92    126.73 o 
  -1   6  16     8350.00     8817.62    329.97 o 
   0   6  16     8746.84     8906.43    331.82 o 
   1   6  16     7568.79     7041.79    252.19 o 
   2   6  16     4158.63     4721.91    778.13 o 
   3   6  16    10865.58    11822.28    513.24 o 
   4   6  16     5377.41     5269.72    288.07 o 
   5   6  16     5909.57     5944.80    400.32 o 
   6   6  16      509.14      345.05    237.07 o 
   7   6  16      900.10     1245.33    263.78 o 
   8   6  16       32.94      354.43    235.11 o 
   9   6  16      429.02      544.76    407.59 o 
  -9   7  16     1061.04      928.73    278.25 o 
  -8   7  16      393.81      134.32    547.16 o 
  -7   7  16     2419.01     1951.62    271.90 o 
  -6   7  16      438.12      488.89    189.42 o 
  -5   7  16     8783.30     8457.34    342.03 o 
  -4   7  16     2679.22     2973.28    235.01 o 
  -3   7  16    18316.23    17511.99    413.87 o 
  -2   7  16     1261.36     1622.37    191.26 o 
  -1   7  16     8431.50     8521.73    339.08 o 
   0   7  16      225.69      671.34    187.93 o 
   1   7  16     8941.44     9006.24    344.35 o 
   2   7  16      255.43      257.49    179.07 o 
   3   7  16       50.12      222.92    265.64 o 
   4   7  16     1399.53     1480.00    213.64 o 
   5   7  16     1044.50     1141.10    197.92 o 
   6   7  16     2429.09     2451.22    289.08 o 
   7   7  16     2241.06     2423.71    305.44 o 
   8   7  16     2396.53     2531.62    510.11 o 
  -8   8  16     1255.32     1442.77    302.35 o 
  -7   8  16     1096.04      987.09    291.49 o 
  -6   8  16      585.74      596.69    204.29 o 
  -5   8  16       92.06      294.42    203.68 o 
  -4   8  16      200.58      564.80    183.27 o 
  -3   8  16      778.85      794.37    267.46 o 
  -2   8  16      204.23      202.56    249.98 o 
  -1   8  16     4098.53     4892.21    280.28 o 
   0   8  16     1177.26     1493.91    201.86 o 
   1   8  16     8091.80     8535.23    349.83 o 
   2   8  16     1788.19     2084.07    360.02 o 
   3   8  16     9534.52     9376.51    374.15 o 
   4   8  16      908.01      854.77    194.08 o 
   5   8  16     5689.67     5825.83    310.03 o 
   6   8  16      434.93      562.62    243.10 o 
   7   8  16     2029.18     2024.15    294.13 o 
   8   8  16        6.58      124.30    258.60 o 
  -8   9  16        7.27     -288.74    288.74 o 
  -7   9  16     2360.78     1882.55    260.80 o 
  -6   9  16      504.01      672.05    212.57 o 
  -5   9  16     5320.98     5055.11    393.36 o 
  -4   9  16      300.26      533.16    458.23 o 
  -3   9  16     3327.35     2966.53    342.56 o 
  -2   9  16      382.16      485.43    259.96 o 
  -1   9  16     4842.50     5280.50    489.11 o 
   0   9  16       11.03      349.99    202.50 o 
   1   9  16     1176.62     1208.25    218.40 o 
   2   9  16       12.24      362.83    189.14 o 
   3   9  16       33.62      242.00    187.07 o 
   4   9  16     1194.45     1707.23    417.54 o 
   5   9  16      297.69      247.03    239.73 o 
   6   9  16     1400.57     1336.50    345.84 o 
   7   9  16     1535.44     1827.59    310.86 o 
  -7  10  16     1049.94      697.28    316.95 o 
  -6  10  16      269.73      495.16    303.87 o 
  -5  10  16       30.61      106.40    274.55 o 
  -4  10  16      477.84      632.00    542.22 o 
  -3  10  16      466.60      668.87    292.92 o 
  -2  10  16      275.46     1001.78    304.47 o 
  -1  10  16     5407.64     5597.01    429.11 o 
   0  10  16      148.98      226.82    258.52 o 
   1  10  16     4738.73     4857.25    303.52 o 
   2  10  16     1624.73     1420.04    224.00 o 
   3  10  16     7134.13     6910.54    345.95 o 
   4  10  16       26.94       42.22    188.62 o 
   5  10  16     3353.77     3293.52    334.86 o 
   6  10  16       19.03      178.71    364.36 o 
  -6  11  16       20.56      547.53    324.62 o 
  -5  11  16     3014.75     2904.10    384.37 o 
  -4  11  16       12.61      746.45    602.74 o 
  -3  11  16     4988.63     4554.48    436.47 o 
  -2  11  16       68.73       48.47    290.74 o 
  -1  11  16     4198.62     4216.56    409.39 o 
   0  11  16       87.36      251.37    308.78 o 
   1  11  16     1243.70     1315.85    321.13 o 
   2  11  16      283.53      155.92    334.72 o 
   3  11  16       38.36      -66.81    220.70 o 
   4  11  16      200.71      250.77    213.25 o 
   5  11  16      715.38      833.61    296.76 o 
  -4  12  16       96.28      224.29    329.40 o 
  -3  12  16      300.84      -29.14    288.88 o 
  -2  12  16       76.39      180.45    984.40 o 
  -1  12  16      957.77     1254.28    479.23 o 
   0  12  16        0.50      209.75    343.37 o 
   1  12  16     3181.85     3271.55    393.51 o 
   2  12  16       64.52     -241.24    311.25 o 
   3  12  16     2492.31     3361.28    379.15 o 
   4  12  16        3.16      436.50    311.25 o 
  -2  13  16       50.22      195.58    687.97 o 
  -1  13  16     1834.92     1589.86    375.10 o 
   0  13  16      147.97       93.87    307.70 o 
   1  13  16      224.92      287.08    326.00 o 
   2  13  16       55.22      848.13    333.14 o 
  -9   0  17     3461.97     3693.03    447.12 o 
  -7   0  17     8378.36     8707.66    573.10 o 
  -5   0  17    21039.92    19712.65    844.83 o 
  -3   0  17    30769.20    28822.96   1074.56 o 
  -1   0  17     2888.14     2929.72    313.72 o 
   1   0  17       76.10      237.14    148.47 o 
   3   0  17      775.26      902.48    158.62 o 
   5   0  17    16735.69    16689.09    527.24 o 
   7   0  17     7357.49     7904.32    377.31 o 
   9   0  17     5007.32     4431.64    476.76 o 
 -10   1  17       12.63      320.24    224.33 o 
  -9   1  17     1741.69     1599.83    266.98 o 
  -8   1  17      146.04      382.69    207.14 o 
  -7   1  17       99.93      -88.36    193.79 o 
  -6   1  17       28.69      487.02    185.73 o 
  -5   1  17     4318.38     4373.43    273.64 o 
  -4   1  17      720.51      824.98    133.45 o 
  -3   1  17    19550.17    17697.57    525.86 o 
  -2   1  17     2549.54     3071.86    250.73 o 
  -1   1  17    33870.50    33101.26    702.56 o 
   0   1  17       56.58      925.95    125.47 o 
   1   1  17    85157.21    75599.89   2102.94 o 
   2   1  17     2662.83     2814.58    138.63 o 
   3   1  17    25458.51    24316.28    464.36 o 
   4   1  17      429.76      581.24    116.40 o 
   5   1  17     7449.57     7452.41    234.79 o 
   6   1  17      786.94     1191.82    156.15 o 
   7   1  17      290.62      327.98    142.51 o 
   8   1  17       18.57     -156.60    172.90 o 
   9   1  17      433.14      444.81    197.51 o 
  10   1  17        2.55      318.66    340.90 o 
 -10   2  17      194.62      288.10    231.20 o 
  -9   2  17     2895.31     2784.19    285.27 o 
  -8   2  17      866.67     1238.09    239.52 o 
  -7   2  17    12537.52    11342.39    464.00 o 
  -6   2  17     3204.68     3741.31    218.02 o 
  -5   2  17    22947.83    20787.09    628.90 o 
  -4   2  17      324.51      745.60    181.56 o 
  -3   2  17    31409.13    30946.59    873.23 o 
  -2   2  17     5038.12     4986.55    249.57 o 
  -1   2  17     6836.63     7700.41    258.06 o 
   0   2  17      564.47     1121.50    254.44 o 
   1   2  17       88.63      134.37    109.82 o 
   2   2  17     1034.90     1064.41     98.99 o 
   3   2  17     5912.20     5857.94    183.05 o 
   4   2  17      757.02      906.12    118.59 o 
   5   2  17    17045.41    16702.00    371.61 o 
   6   2  17       67.38       60.01    168.96 o 
   7   2  17     8581.01     8776.51    371.40 o 
   8   2  17      232.93      232.98    232.09 o 
   9   2  17     2313.63     2129.44    283.84 o 
  10   2  17      161.18      423.57    261.03 o 
 -10   3  17      139.31      200.17    512.58 o 
  -9   3  17      754.18      901.77    236.70 o 
  -8   3  17        7.88      595.64    215.95 o 
  -7   3  17       12.35       23.62    187.52 o 
  -6   3  17      165.43      355.41    148.52 o 
  -5   3  17     3243.08     3274.00    205.16 o 
  -4   3  17     2765.93     3058.01    236.06 o 
  -3   3  17    14636.03    14599.26    468.84 o 
  -2   3  17     4028.02     4305.65    214.85 o 
  -1   3  17    22775.35    22015.12    506.20 o 
   0   3  17    12869.22    12594.04    339.80 o 
   1   3  17    34070.91    32372.34    882.83 o 
   2   3  17     7098.01     6634.54    259.74 o 
   3   3  17    26364.69    25434.02    480.01 o 
   4   3  17     1415.02     1493.84    272.33 o 
   5   3  17     6956.74     6735.98    280.93 o 
   6   3  17      858.51      995.42    177.88 o 
   7   3  17      260.97      185.47    208.07 o 
   8   3  17       16.23      142.79    231.04 o 
   9   3  17      229.01      367.89    254.86 o 
  10   3  17        6.66      -98.89    387.83 o 
 -10   4  17      685.88     1112.95    275.01 o 
  -9   4  17     2221.41     2679.92    306.25 o 
  -8   4  17      904.10     1161.32    252.00 o 
  -7   4  17     6809.45     6401.69    847.30 o 
  -6   4  17     2036.47     2263.38    191.43 o 
  -5   4  17    11888.92    11845.01    375.95 o 
  -4   4  17     6027.43     5669.69    328.28 o 
  -3   4  17    10021.15     9148.93    302.03 o 
  -2   4  17     1884.79     2275.03    242.20 o 
  -1   4  17      591.55      757.53    270.36 o 
   0   4  17        3.32      806.84    321.13 o 
   1   4  17       14.80      321.29    143.93 o 
   2   4  17      595.96      657.52    155.46 o 
   3   4  17     4369.30     4290.92    224.50 o 
   4   4  17     1386.74     1489.01    174.05 o 
   5   4  17     2803.63     3239.31    288.20 o 
   6   4  17     2039.68     1915.40    255.14 o 
   7   4  17     5675.69     6019.85    375.27 o 
   8   4  17      971.83      940.84    252.83 o 
   9   4  17     1425.67     1436.94    281.16 o 
 -10   5  17      166.40      644.15    271.52 o 
  -9   5  17      670.91      476.36    254.61 o 
  -8   5  17       72.15      -83.69    217.74 o 
  -7   5  17      583.75      372.60    226.83 o 
  -6   5  17     1374.88     1496.04    184.65 o 
  -5   5  17     5160.01     5562.62    372.73 o 
  -4   5  17     3823.85     3694.69    218.80 o 
  -3   5  17     2931.43     2934.59    170.03 o 
  -2   5  17     7834.43     8074.33    276.24 o 
  -1   5  17    18652.01    18621.69    627.45 o 
   0   5  17     9692.13     9256.59    268.01 o 
   1   5  17    21567.94    20451.72    917.51 o 
   2   5  17    15616.93    15381.69    436.87 o 
   3   5  17    13148.03    13282.52    399.47 o 
   4   5  17     4122.65     4490.53    349.14 o 
   5   5  17     1386.69     1458.60    268.02 o 
   6   5  17      955.04      810.98    249.50 o 
   7   5  17      302.12      571.71    244.37 o 
   8   5  17        2.09      382.80    279.14 o 
   9   5  17      207.54      496.18    262.35 o 
  -9   6  17     1510.94     1540.65    350.78 o 
  -8   6  17     1665.90     1659.98    273.51 o 
  -7   6  17     1883.45     2178.24    276.45 o 
  -6   6  17     4378.12     4184.07    258.51 o 
  -5   6  17     6859.63     7140.42    340.87 o 
  -4   6  17     5743.95     5550.05    233.18 o 
  -3   6  17     5633.19     5669.12    221.71 o 
  -2   6  17     7470.08     7791.50    245.07 o 
  -1   6  17     2461.38     2377.53    209.85 o 
   0   6  17      912.78      684.98    322.98 o 
   1   6  17      370.28      522.90    251.13 o 
   2   6  17      632.27      579.93    223.25 o 
   3   6  17     2278.13     2816.02    287.94 o 
   4   6  17     1212.78     1050.25    283.81 o 
   5   6  17     3118.12     3222.29    244.23 o 
   6   6  17     2490.06     2704.62    317.85 o 
   7   6  17     2818.59     2767.72    314.28 o 
   8   6  17     1674.17     1726.65    299.10 o 
   9   6  17      780.52      760.64    281.41 o 
  -9   7  17      207.46      549.79    273.58 o 
  -8   7  17       15.84     -236.75    236.75 o 
  -7   7  17        7.98      254.80    243.57 o 
  -6   7  17      484.45      746.31    189.06 o 
  -5   7  17      135.89      380.23    175.92 o 
  -4   7  17     2508.32     2434.26    209.46 o 
  -3   7  17     3518.83     3386.21    186.66 o 
  -2   7  17    11657.41    11313.40    389.62 o 
  -1   7  17     5732.49     6428.77    301.09 o 
   0   7  17    18425.48    18655.61    536.77 o 
   1   7  17     7109.48     7581.06    377.26 o 
   2   7  17     6048.22     6670.86    306.53 o 
   3   7  17     6272.91     6464.97    325.01 o 
   4   7  17     4467.78     4630.66    317.58 o 
   5   7  17      777.50     1055.80    201.97 o 
   6   7  17      206.37      277.50    318.66 o 
   7   7  17      130.83      185.16    238.39 o 
   8   7  17       21.71      204.93    243.55 o 
  -8   8  17     2435.44     2332.55    664.50 o 
  -7   8  17     1262.69     1363.66    434.77 o 
  -6   8  17     4094.73     4189.17    278.69 o 
  -5   8  17     1898.32     1952.98    215.25 o 
  -4   8  17     8767.30     8686.95    487.87 o 
  -3   8  17     1480.02     1493.25    278.63 o 
  -2   8  17      558.75      259.42    240.15 o 
  -1   8  17      714.13     1088.28    215.11 o 
   0   8  17     1590.47     1129.48    201.37 o 
   1   8  17       82.23      457.75    199.25 o 
   2   8  17     2827.72     2699.35    247.16 o 
   3   8  17       82.13      261.89    187.47 o 
   4   8  17     3016.55     2907.39    243.89 o 
   5   8  17     1618.52     1898.31    303.04 o 
   6   8  17     3737.96     3874.27    352.01 o 
   7   8  17      650.60      400.59    249.01 o 
   8   8  17     1983.39     1978.62    360.66 o 
  -8   9  17      363.79     -439.71    449.59 o 
  -7   9  17        8.45      132.02    217.15 o 
  -6   9  17      159.34     -262.42    271.85 o 
  -5   9  17       11.35      227.87    284.24 o 
  -4   9  17     1569.32     1316.45    306.47 o 
  -3   9  17      843.87     1089.06    296.15 o 
  -2   9  17     6080.71     5568.98    416.62 o 
  -1   9  17     3415.67     3226.15    344.83 o 
   0   9  17    10827.53    11272.59    413.58 o 
   1   9  17     4275.15     4239.26    295.02 o 
   2   9  17     9632.13     9664.53    394.17 o 
   3   9  17      553.41      899.86    203.88 o 
   4   9  17     4539.05     4465.85    302.68 o 
   5   9  17      163.94      378.28    252.63 o 
   6   9  17      502.51      238.29    235.60 o 
   7   9  17       46.19      705.91    277.58 o 
  -7  10  17       93.33     -306.47    306.47 o 
  -6  10  17     2876.69     3264.32    379.24 o 
  -5  10  17      396.99     -145.14    256.34 o 
  -4  10  17     3031.55     2681.94    360.49 o 
  -3  10  17      227.75      912.21    302.77 o 
  -2  10  17     2358.28     2866.90    363.55 o 
  -1  10  17        1.44      488.91    274.51 o 
   0  10  17      209.91      180.83    274.93 o 
   1  10  17      110.44       85.23    196.16 o 
   2  10  17     1116.72      862.57    212.55 o 
   3  10  17      340.07      694.16    221.50 o 
   4  10  17     2369.21     2245.84    277.06 o 
   5  10  17      287.74      524.31    275.91 o 
   6  10  17     2864.72     3026.77    359.44 o 
  -6  11  17       24.07      -74.87    332.68 o 
  -5  11  17       41.01     -245.28    328.54 o 
  -4  11  17     1327.52     1737.77    353.21 o 
  -3  11  17       45.63      -55.79    300.69 o 
  -2  11  17     4230.89     4593.06    595.33 o 
  -1  11  17       80.05     -305.08    305.08 o 
   0  11  17     4074.85     4519.89    436.00 o 
   1  11  17      504.94      763.79    307.55 o 
   2  11  17     5927.55     6417.02    978.22 o 
   3  11  17        0.74      276.32    242.61 o 
   4  11  17     1330.16     1321.16    259.58 o 
   5  11  17       53.33      -66.51    266.79 o 
  -4  12  17     1429.81      992.44    349.55 o 
  -3  12  17      126.21      192.73    319.78 o 
  -2  12  17     1092.03     1078.20    492.82 o 
  -1  12  17       62.97      332.70    294.61 o 
   0  12  17       44.82      -99.85    595.33 o 
   1  12  17      160.10      150.33    275.97 o 
   2  12  17      431.36      332.71    291.26 o 
   3  12  17        1.10     -147.32    286.03 o 
   4  12  17     1246.79     1305.94    329.20 o 
  -2  13  17     1786.06     1698.29    360.57 o 
  -1  13  17       10.38      197.11    317.96 o 
   0  13  17     2818.66     3608.35    813.95 o 
   1  13  17      244.39      389.01    309.09 o 
 -10   0  18      455.87      563.22    328.54 o 
  -8   0  18      502.68      644.53    212.33 o 
  -6   0  18     2633.63     2848.21    382.89 o 
  -4   0  18    13101.48    12603.25    624.97 o 
  -2   0  18    20170.10    20876.14    837.42 o 
   0   0  18    27535.52    27463.71   1361.11 o 
   2   0  18     3336.81     3135.28    205.67 o 
   4   0  18      274.77      321.35    156.64 o 
   6   0  18     2658.73     2125.00    248.68 o 
   8   0  18     2578.48     2349.51    264.49 o 
  10   0  18     1752.64     1953.97    400.18 o 
 -10   1  18     2280.45     2289.56    290.73 o 
  -9   1  18      240.39      154.84    214.76 o 
  -8   1  18     4187.21     4719.67    461.94 o 
  -7   1  18      994.44      846.38    240.85 o 
  -6   1  18     6312.67     5701.32    331.01 o 
  -5   1  18     2130.71     2480.60    244.44 o 
  -4   1  18     4522.95     3793.74    502.70 o 
  -3   1  18        2.65      582.96    271.73 o 
  -2   1  18      354.83      437.49    147.68 o 
  -1   1  18      513.53     1512.31    697.85 o 
   0   1  18    13878.72    13685.92    327.54 o 
   2   1  18    19519.62    19465.69    395.26 o 
   3   1  18       12.71      155.23    104.81 o 
   4   1  18    29669.59    28364.27    541.14 o 
   5   1  18     1606.78     1550.86    146.06 o 
   6   1  18     8706.54     8982.66    326.60 o 
   7   1  18       13.97     -171.32    186.11 o 
   8   1  18     4112.12     3906.81    253.37 o 
   9   1  18       49.82      393.44    372.21 o 
  10   1  18      305.25      852.24    412.53 o 
 -10   2  18      249.38      247.80    314.96 o 
  -9   2  18      131.51      257.87    218.96 o 
  -8   2  18       71.38      296.03    221.54 o 
  -7   2  18      199.74      473.22    212.18 o 
  -6   2  18     3237.84     3014.64    257.09 o 
  -5   2  18       85.96      167.05    188.45 o 
  -4   2  18    31570.63    31784.57   1842.81 o 
  -3   2  18     7506.77     7880.07    256.41 o 
  -2   2  18    31170.41    29699.81    661.99 o 
  -1   2  18     3877.45     4362.99    272.95 o 
   0   2  18    27454.24    26046.78    716.31 o 
   1   2  18     1882.66     1817.00    192.22 o 
   2   2  18     2069.27     2123.18    124.80 o 
   3   2  18     2589.34     2480.53    136.90 o 
   4   2  18       19.90     -102.28    108.68 o 
   5   2  18      956.85     1312.64    140.17 o 
   6   2  18     1875.93     1725.58    275.72 o 
   7   2  18       95.56      405.33    179.90 o 
   8   2  18     3547.45     3426.33    355.72 o 
   9   2  18       68.49       43.75    227.06 o 
  10   2  18     1632.00     1692.43    307.67 o 
 -10   3  18     1483.70     1661.36    284.72 o 
  -9   3  18      739.91      673.44    254.61 o 
  -8   3  18     6230.82     5889.10    376.08 o 
  -7   3  18     1881.21     1764.64    333.48 o 
  -6   3  18     3808.32     3733.49    222.29 o 
  -5   3  18      616.98      786.41    193.75 o 
  -4   3  18      799.11      545.09    186.35 o 
  -3   3  18       15.00      154.57    138.93 o 
  -2   3  18      137.56       53.16    169.72 o 
  -1   3  18        9.73      634.04    286.08 o 
   0   3  18     7000.26     6958.45    450.72 o 
   1   3  18      704.44      745.59    153.81 o 
   2   3  18    23527.03    21110.48    522.12 o 
   3   3  18     2288.47     2565.11    200.95 o 
   4   3  18    20129.21    18318.26    580.22 o 
   5   3  18     3175.62     3358.97    232.68 o 
   6   3  18    11937.41    11499.71    377.28 o 
   7   3  18     1392.09     1714.18    262.78 o 
   8   3  18     2115.40     2059.31    275.97 o 
   9   3  18      373.66      866.52    253.11 o 
  10   3  18      178.08      171.68    274.24 o 
 -10   4  18       56.52       80.16    267.62 o 
  -9   4  18        3.80      146.74    223.30 o 
  -8   4  18        6.80      221.52    224.03 o 
  -7   4  18      774.79      828.20    222.07 o 
  -6   4  18     1776.15     1607.88    179.75 o 
  -5   4  18     4586.13     4707.81    238.38 o 
  -4   4  18     3896.59     3772.58    313.72 o 
  -3   4  18     6889.49     7220.70    273.05 o 
  -2   4  18    24435.70    23752.21    555.44 o 
  -1   4  18    10054.61     9431.61    310.38 o 
   0   4  18    14042.95    13337.50    507.00 o 
   1   4  18     6773.13     6924.06    281.18 o 
   2   4  18     4786.16     5125.05    243.91 o 
   3   4  18     1477.18     1678.34    184.75 o 
   4   4  18        9.74      159.90    152.23 o 
   5   4  18      331.99      557.27    242.88 o 
   6   4  18      821.11      674.24    222.42 o 
   7   4  18       94.87      230.96    223.16 o 
   8   4  18     1404.90     1671.21    313.72 o 
   9   4  18      273.06      735.13    247.58 o 
  -9   5  18      987.59     1021.76    507.64 o 
  -8   5  18     2179.59     2054.14    281.08 o 
  -7   5  18     2327.85     2186.64    259.37 o 
  -6   5  18     2407.20     2651.95    214.87 o 
  -5   5  18     2066.77     2274.97    215.67 o 
  -4   5  18     2484.33     2562.51    170.99 o 
  -3   5  18      562.06      696.34    155.73 o 
  -2   5  18      507.78      663.39    252.37 o 
  -1   5  18       81.45       82.56    288.55 o 
   0   5  18     3334.27     3317.19    287.90 o 
   1   5  18      380.18      713.66    173.06 o 
   2   5  18    19809.11    18681.87    776.88 o 
   3   5  18     4183.88     4872.91    272.12 o 
   4   5  18    10743.95    10384.23    483.69 o 
   5   5  18     3753.83     3970.59    405.12 o 
   6   5  18     7480.88     7142.32    397.84 o 
   7   5  18     1960.07     2012.15    288.99 o 
   8   5  18     1227.50     1124.47    260.37 o 
   9   5  18      929.47      906.13    282.94 o 
  -9   6  18      118.85      154.45    254.89 o 
  -8   6  18        2.46      122.43    274.20 o 
  -7   6  18     1205.45      819.63    256.91 o 
  -6   6  18      551.32      788.90    178.71 o 
  -5   6  18     4474.25     4496.11    466.90 o 
  -4   6  18     1981.38     2016.31    166.65 o 
  -3   6  18     8501.36     8263.65    267.58 o 
  -2   6  18     5320.93     5061.06    268.71 o 
  -1   6  18    12723.89    12550.60    413.15 o 
   0   6  18     3469.50     3459.75    297.03 o 
   1   6  18     4419.17     5030.45    271.42 o 
   2   6  18      109.11     -146.81    222.40 o 
   3   6  18     4327.22     4154.07    330.79 o 
   4   6  18      252.58       74.47    293.96 o 
   5   6  18      115.21      211.68    549.63 o 
   6   6  18     2034.05     1920.36    299.46 o 
   7   6  18      397.03       74.67    226.89 o 
   8   6  18     1279.33     1607.17    288.61 o 
   9   6  18      829.44     1042.25    343.37 o 
  -9   7  18     1590.71     1636.73    319.61 o 
  -8   7  18      976.39     1193.79    269.84 o 
  -7   7  18     2435.99     1898.19    475.52 o 
  -6   7  18     1024.85      992.48    198.61 o 
  -5   7  18     4090.01     3982.41    253.27 o 
  -4   7  18      840.04      896.95    176.34 o 
  -3   7  18      850.18      883.45    191.03 o 
  -2   7  18        0.69      276.99    180.53 o 
  -1   7  18       18.00      500.41    177.68 o 
   0   7  18     1259.02     1230.43    203.62 o 
   1   7  18     5694.29     6044.08    607.71 o 
   2   7  18     3851.52     4029.12    511.82 o 
   3   7  18     5928.68     6029.45    319.74 o 
   4   7  18     2143.67     2474.32    242.98 o 
   5   7  18     5954.07     5996.13    452.21 o 
   6   7  18     1835.27     1962.43    486.64 o 
   7   7  18     3266.01     3111.01    327.43 o 
   8   7  18      587.74     1054.95    347.07 o 
  -8   8  18        8.88       74.55    395.24 o 
  -7   8  18     1103.56     1506.04    584.22 o 
  -6   8  18      215.97      286.38    196.98 o 
  -5   8  18     3596.84     3222.94    341.24 o 
  -4   8  18     1612.96     1570.69    426.12 o 
  -3   8  18     7724.55     7857.50    460.57 o 
  -2   8  18      136.18      519.06    249.48 o 
  -1   8  18    10324.64    10691.18    624.77 o 
   0   8  18       78.32      481.89    210.23 o 
   1   8  18     4313.59     4175.03    275.33 o 
   2   8  18      897.59     1314.02    222.27 o 
   3   8  18     1713.48     1954.02    284.80 o 
   4   8  18      286.26      604.98    193.34 o 
   5   8  18       36.79      -52.87    230.47 o 
   6   8  18     1104.76     1033.45    274.04 o 
   7   8  18      229.57      103.75    255.02 o 
   8   8  18      713.19      652.40    277.71 o 
  -7   9  18     2251.78     1786.00    580.51 o 
  -6   9  18      391.13      186.66    258.52 o 
  -5   9  18     1960.48     1727.77    312.47 o 
  -4   9  18      184.87      359.48    269.30 o 
  -3   9  18      237.83       69.16    255.38 o 
  -2   9  18       79.32      162.77    350.78 o 
  -1   9  18      605.68      749.23    287.55 o 
   0   9  18     4318.59     4364.41    273.86 o 
   1   9  18     3499.38     3680.68    343.52 o 
   2   9  18     1288.49     1758.47    304.60 o 
   3   9  18     5768.46     5709.02    317.60 o 
   4   9  18     1335.31     1786.72    232.76 o 
   5   9  18     4114.94     4270.04    370.35 o 
   6   9  18      320.41       63.03    479.23 o 
   7   9  18     1840.81     1664.37    330.50 o 
  -7  10  18      383.42       51.08    318.83 o 
  -6  10  18       26.77       53.86    418.71 o 
  -5  10  18     2141.25     2414.57    465.64 o 
  -4  10  18       22.62      -85.42    263.11 o 
  -3  10  18     6180.93     6181.37    788.01 o 
  -2  10  18       21.51     -281.33    281.33 o 
  -1  10  18     7303.11     7026.85    474.78 o 
   0  10  18       49.09      312.89    450.82 o 
   1  10  18     3781.66     3888.14    282.04 o 
   2  10  18       48.57      187.04    327.97 o 
   3  10  18     1058.79     1412.56    229.57 o 
   4  10  18      152.23      652.97    295.00 o 
   5  10  18       34.88      706.75    278.48 o 
   6  10  18      332.65      399.49    477.99 o 
  -5  11  18      732.14      412.87    570.63 o 
  -4  11  18       26.87      250.15    528.63 o 
  -3  11  18      247.53      356.37    297.75 o 
  -2  11  18        0.26      504.05    412.53 o 
  -1  11  18      114.36     -157.84    285.31 o 
   0  11  18      126.67      244.29    272.69 o 
   1  11  18     1676.14     1684.48    314.96 o 
   2  11  18      212.58      457.00    464.41 o 
   3  11  18     3797.84     3528.69    285.79 o 
   4  11  18      186.25      179.34    207.47 o 
   5  11  18     3062.06     3054.65    356.83 o 
  -4  12  18       16.52      -67.99    302.85 o 
  -3  12  18     2853.50     2704.07    576.80 o 
  -2  12  18       21.81      591.91    553.34 o 
  -1  12  18     2590.36     2579.30    385.36 o 
   0  12  18       49.59     -177.86    273.27 o 
   1  12  18     2226.62     2740.09    678.09 o 
   2  12  18      300.04      107.37    422.41 o 
   3  12  18      321.99       93.50    313.47 o 
  -1  13  18      241.61      400.44    889.29 o 
   0  13  18       52.15      459.47    597.80 o 
   1  13  18     1161.78      758.37    429.82 o 
  -9   0  19     1318.52     1593.32    360.66 o 
  -7   0  19     4456.95     4431.64    434.77 o 
  -5   0  19        9.95     -133.39    276.67 o 
  -3   0  19     4213.87     4214.26    370.54 o 
  -1   0  19    20621.11    19265.53    820.13 o 
   1   0  19    21748.41    19148.73    912.76 o 
   3   0  19    31303.78    30459.81    804.38 o 
   5   0  19     2205.76     2827.70    233.25 o 
   7   0  19     2795.43     2825.41    302.61 o 
   9   0  19      190.20       29.64    353.25 o 
 -10   1  19      235.91      436.76    241.61 o 
  -9   1  19     2010.91     2235.14    422.41 o 
  -8   1  19      128.28      -60.21    379.18 o 
  -7   1  19     8101.25     8014.16    388.58 o 
  -6   1  19      147.56      272.59    212.77 o 
  -5   1  19    27755.50    27083.85   1437.69 o 
  -4   1  19      677.85      562.42    195.72 o 
  -3   1  19    36701.06    35451.39    913.04 o 
  -2   1  19      161.00      176.47    166.71 o 
  -1   1  19    25094.30    24016.16    693.96 o 
   0   1  19       33.44      915.22    133.16 o 
   1   1  19    15649.31    12448.37    565.13 o 
   2   1  19      289.10      670.87    115.83 o 
   3   1  19      315.64      246.52    119.44 o 
   4   1  19      122.92      450.41    125.37 o 
   5   1  19     2268.37     2289.71    159.90 o 
   6   1  19       15.87      -29.05    184.69 o 
   7   1  19     7264.64     7113.99    308.54 o 
   8   1  19      119.17      334.10    183.69 o 
   9   1  19     2595.62     2353.56    295.76 o 
  10   1  19      149.07      899.17    407.59 o 
 -10   2  19      217.81       73.01    239.43 o 
  -9   2  19     4349.13     3918.04    448.35 o 
  -8   2  19      498.08      533.19    217.59 o 
  -7   2  19     2313.65     1992.39    369.30 o 
  -6   2  19        5.83      250.40    343.37 o 
  -5   2  19       67.41       45.75    183.33 o 
  -4   2  19     3405.69     3331.82    245.58 o 
  -3   2  19     2581.98     2457.59    218.61 o 
  -2   2  19       17.55      453.87    181.23 o 
  -1   2  19    19245.92    19261.91    475.74 o 
   0   2  19     6323.05     6070.71    214.59 o 
   1   2  19    29018.51    26052.21   1009.75 o 
   2   2  19     1835.78     2074.18    138.46 o 
   3   2  19    22662.77    21476.13    431.02 o 
   4   2  19     3637.96     3686.98    171.18 o 
   5   2  19    11053.71    11278.42    364.84 o 
   6   2  19      770.91     1359.16    237.43 o 
   7   2  19     1226.60     1587.68    347.44 o 
   8   2  19      221.72      193.86    460.70 o 
   9   2  19        0.93       50.78    231.47 o 
  10   2  19        5.48     -192.43    421.18 o 
 -10   3  19        6.89      126.99    263.90 o 
  -9   3  19      894.24     1066.03    358.19 o 
  -8   3  19      888.23      920.72    230.14 o 
  -7   3  19     4609.16     5030.80    331.23 o 
  -6   3  19      266.54      270.59    153.37 o 
  -5   3  19    20208.01    19893.49    631.61 o 
  -4   3  19     6357.59     6193.17    320.86 o 
  -3   3  19    13673.48    14260.30    395.28 o 
  -2   3  19     2113.91     2121.15    202.43 o 
  -1   3  19    14178.49    13408.20    371.71 o 
   0   3  19     5695.71     5725.04    199.91 o 
   1   3  19     3596.72     3284.99    148.10 o 
   2   3  19      204.67      577.33    157.04 o 
   3   3  19      706.18      702.24    167.87 o 
   4   3  19        9.77      148.17    154.60 o 
   5   3  19     1989.84     2050.57    213.69 o 
   6   3  19     1561.29     1464.30    199.94 o 
   7   3  19     3872.11     3666.83    327.31 o 
   8   3  19      380.89      203.96    240.13 o 
   9   3  19     2680.51     2574.69    316.10 o 
 -10   4  19      261.10      245.87    379.18 o 
  -9   4  19     1745.25     1906.58    305.08 o 
  -8   4  19      345.10      -81.39    205.85 o 
  -7   4  19     1389.47     1420.89    247.58 o 
  -6   4  19      304.29      252.26    147.48 o 
  -5   4  19      185.30      237.22    155.78 o 
  -4   4  19      773.00      927.30    165.38 o 
  -3   4  19     1374.76     1418.84    169.07 o 
  -2   4  19     1420.57     1705.82    307.11 o 
  -1   4  19    13313.28    13119.72    360.53 o 
   0   4  19     4172.60     3927.48    186.86 o 
   1   4  19    29161.26    27179.55    652.29 o 
   2   4  19     5316.30     5357.79    267.88 o 
   3   4  19    12829.02    12744.05    394.30 o 
   4   4  19     4617.75     4584.07    241.32 o 
   5   4  19     7116.75     6633.77    386.76 o 
   6   4  19     1148.46      959.64    238.94 o 
   7   4  19     1421.82     1553.10    403.89 o 
   8   4  19      319.52      503.66    438.47 o 
   9   4  19        4.47       75.36    236.64 o 
  -9   5  19      451.43      174.55    458.23 o 
  -8   5  19     1186.41     1062.48    262.82 o 
  -7   5  19     3208.17     3371.70    298.39 o 
  -6   5  19     2733.48     3022.12    221.76 o 
  -5   5  19     6165.74     6751.85    305.74 o 
  -4   5  19     4275.26     4177.83    199.26 o 
  -3   5  19    17225.74    17688.91    466.70 o 
  -2   5  19     9341.92     9341.96    304.71 o 
  -1   5  19     7331.29     7642.97    461.94 o 
   0   5  19     3651.39     3630.27    303.34 o 
   1   5  19     1153.01     1152.39    186.66 o 
   2   5  19      669.29     1259.42    190.68 o 
   3   5  19      357.52      369.25    223.86 o 
   4   5  19       25.54      283.29    231.41 o 
   5   5  19     3220.43     3408.23    310.55 o 
   6   5  19      485.99      867.50    249.12 o 
   7   5  19     1293.14     1386.50    287.02 o 
   8   5  19     1324.04     1472.58    278.50 o 
   9   5  19      961.02     1179.55    490.35 o 
  -9   6  19      609.86      571.71    280.13 o 
  -8   6  19      752.46      484.30    311.25 o 
  -7   6  19      707.09      873.02    373.01 o 
  -6   6  19      371.23      252.51    163.25 o 
  -5   6  19      873.13      893.12    169.38 o 
  -4   6  19      141.14      158.32    138.37 o 
  -3   6  19     2672.67     2948.02    181.98 o 
  -2   6  19     2771.04     2718.24    227.99 o 
  -1   6  19     1854.86     1890.28    251.51 o 
   0   6  19     5611.93     5480.62    361.89 o 
   1   6  19    13576.73    13651.33    841.76 o 
   2   6  19     6831.83     7582.84    470.58 o 
   3   6  19     8270.40     8590.25    431.83 o 
   4   6  19     2992.20     3073.15    361.89 o 
   5   6  19     3129.72     3913.11    573.10 o 
   6   6  19      710.61     1064.72    257.88 o 
   7   6  19      457.08      280.80    246.38 o 
   8   6  19      267.62      565.06    410.06 o 
  -9   7  19      187.82     -397.71    491.58 o 
  -8   7  19      930.57      403.69    360.66 o 
  -7   7  19     1007.70     1286.94    305.08 o 
  -6   7  19     4315.46     4170.40    332.32 o 
  -5   7  19     3657.57     3905.64    251.55 o 
  -4   7  19     7985.28     7948.45    592.86 o 
  -3   7  19     4897.07     5384.85    321.47 o 
  -2   7  19     6166.13     6577.62    312.04 o 
  -1   7  19     5113.72     5189.98    281.99 o 
   0   7  19     1822.33     2238.14    230.04 o 
   1   7  19     2155.01     1940.37    378.16 o 
   2   7  19      354.55      427.11    197.08 o 
   3   7  19       58.21       89.12    197.28 o 
   4   7  19     2654.78     3049.89    254.82 o 
   5   7  19      126.45      498.72    198.06 o 
   6   7  19     1616.87     1802.72    295.60 o 
   7   7  19     1161.37     1708.62    489.11 o 
   8   7  19     1790.45     2054.13    317.74 o 
  -8   8  19      614.33      493.66    379.18 o 
  -7   8  19      338.99      306.26    247.63 o 
  -6   8  19      229.77      297.15    204.20 o 
  -5   8  19      165.43      -99.01    385.36 o 
  -4   8  19      126.52     -115.11    531.11 o 
  -3   8  19       14.33      188.26    292.73 o 
  -2   8  19     1730.48     1859.06    298.36 o 
  -1   8  19     2048.49     1997.67    371.87 o 
   0   8  19    11080.83    10556.86    399.33 o 
   1   8  19     1981.53     2176.09    231.37 o 
   2   8  19    10139.04    11067.25    428.03 o 
   3   8  19     2339.43     2537.74    410.67 o 
   4   8  19     3497.61     3570.54    361.81 o 
   5   8  19      637.64      607.18    198.81 o 
   6   8  19     3218.89     3197.66    338.85 o 
   7   8  19       13.28      252.66    261.73 o 
  -7   9  19      175.14      518.75    476.76 o 
  -6   9  19     3347.54     3291.13    366.58 o 
  -5   9  19     1190.45     1011.48    310.02 o 
  -4   9  19     3694.22     3853.44    422.41 o 
  -3   9  19     2194.98     2199.93    323.48 o 
  -2   9  19     6354.51     6526.78    450.92 o 
  -1   9  19      324.70      899.78    501.46 o 
   0   9  19      616.25      705.15    272.17 o 
   1   9  19      357.09      170.05    211.35 o 
   2   9  19      885.71      883.03    394.45 o 
   3   9  19       95.96      263.79    198.47 o 
   4   9  19      195.43      618.37    215.83 o 
   5   9  19      340.32      515.46    246.91 o 
   6   9  19     1781.06     1549.52    331.01 o 
   7   9  19      378.50      350.68    272.91 o 
  -6  10  19      380.89     -393.30    419.94 o 
  -5  10  19       81.73      211.64    360.66 o 
  -4  10  19       58.13     -253.92    280.70 o 
  -3  10  19       30.24      322.27    282.79 o 
  -2  10  19     1976.49     1441.88    364.36 o 
  -1  10  19      415.72      567.62    294.39 o 
   0  10  19     4793.28     4443.80    641.03 o 
   1  10  19      838.55      548.29    266.69 o 
   2  10  19     6944.54     7476.87    363.69 o 
   3  10  19      513.67      796.63    208.21 o 
   4  10  19     4438.83     4366.79    305.61 o 
   5  10  19        3.16      119.44    244.65 o 
   6  10  19     1057.10      760.84    292.59 o 
  -5  11  19       36.94     -399.70    610.15 o 
  -4  11  19     4180.90     3732.20    412.72 o 
  -3  11  19       60.44      270.81    294.21 o 
  -2  11  19     2953.51     3114.52    412.53 o 
  -1  11  19       96.66      651.05    292.28 o 
   0  11  19     2412.53     2294.33    564.45 o 
   1  11  19       51.83      -79.68    408.83 o 
   2  11  19       90.06      671.91    538.52 o 
   3  11  19        3.73      -71.78    209.88 o 
   4  11  19      459.13      341.79    221.45 o 
   5  11  19       20.61      672.37    307.21 o 
  -4  12  19       38.32      -58.10    323.74 o 
  -3  12  19       13.30       74.63    319.46 o 
  -2  12  19      529.15      448.47    312.54 o 
  -1  12  19        0.34      282.71    295.86 o 
   0  12  19     2788.17     2989.18    443.41 o 
   1  12  19       85.08      381.00    643.50 o 
   2  12  19     1754.38     1977.16    372.57 o 
   3  12  19        3.14      276.34    306.26 o 
 -10   0  20     2329.69     2218.29    432.29 o 
  -8   0  20     2908.16     2702.46    392.77 o 
  -6   0  20     9405.40     9377.09    575.57 o 
  -4   0  20     8302.89     7625.68    476.76 o 
  -2   0  20      237.02      335.95    256.91 o 
   0   0  20       58.27       55.58    280.37 o 
   2   0  20    19718.08    17479.93    536.56 o 
   4   0  20     8259.11     8483.14    350.20 o 
   6   0  20    10941.34    10630.72    433.18 o 
   8   0  20     6511.33     5219.65    496.52 o 
  10   0  20     1336.99     1739.06    447.12 o 
 -10   1  20     1273.58     1451.33    222.94 o 
  -9   1  20       87.50      250.51    222.70 o 
  -8   1  20      704.59      559.06    217.21 o 
  -7   1  20      450.15      981.73    303.84 o 
  -6   1  20     1983.54     2104.80    193.59 o 
  -5   1  20       64.03      -36.72    175.02 o 
  -4   1  20     3258.42     3301.41    343.37 o 
  -3   1  20       80.93      149.03    164.96 o 
  -2   1  20    22107.96    19331.10   1257.36 o 
  -1   1  20      703.19     1443.15    167.76 o 
   0   1  20    19913.63    19165.20    607.21 o 
   1   1  20     1121.05     1693.30    146.08 o 
   2   1  20    18263.44    18511.98    395.72 o 
   3   1  20     1624.63     1593.45    135.66 o 
   4   1  20     3971.72     3741.34    174.67 o 
   5   1  20      525.28      660.53    135.32 o 
   6   1  20       84.47      313.62    191.58 o 
   7   1  20      175.73      195.88    177.35 o 
   8   1  20      206.16      364.90    195.86 o 
   9   1  20       92.45      545.93    370.54 o 
 -10   2  20      687.62      389.41    245.38 o 
  -9   2  20      294.07      522.59    242.49 o 
  -8   2  20     6092.95     6486.39    383.17 o 
  -7   2  20      978.51      644.74    296.43 o 
  -6   2  20     6161.64     5925.70    617.56 o 
  -5   2  20      465.29      440.06    183.79 o 
  -4   2  20     7444.19     7065.89    408.83 o 
  -3   2  20      660.31      998.23    190.25 o 
  -2   2  20    10478.13     9463.78    308.06 o 
  -1   2  20      524.01     1048.45    229.15 o 
   0   2  20     1716.98     1494.51    142.70 o 
   1   2  20      938.45     1915.19    154.07 o 
   2   2  20    21087.81    19780.89    407.26 o 
   3   2  20     1083.47      966.16    135.22 o 
   4   2  20    18179.52    17855.53    476.72 o 
   5   2  20      709.85      710.74    210.94 o 
   6   2  20    13920.49    13479.09    427.44 o 
   7   2  20     1194.46     1387.02    199.99 o 
   8   2  20     3880.58     4185.71    326.93 o 
   9   2  20      156.11       93.29    240.17 o 
 -10   3  20      790.45      630.57    318.66 o 
  -9   3  20      133.11        0.20    244.63 o 
  -8   3  20      336.24      341.94    215.82 o 
  -7   3  20       62.37      551.08    213.33 o 
  -6   3  20     1567.66     1378.09    218.42 o 
  -5   3  20       19.02      178.41    192.89 o 
  -4   3  20     7371.08     7288.04    342.78 o 
  -3   3  20     2069.27     1720.90    176.11 o 
  -2   3  20    19592.37    17990.66    535.61 o 
  -1   3  20     6560.87     7411.04    422.65 o 
   0   3  20    12954.48    12652.32    351.20 o 
   1   3  20     1655.38     1850.02    173.94 o 
   2   3  20    15916.25    14807.77    671.58 o 
   3   3  20     4018.83     3876.28    264.44 o 
   4   3  20     6312.66     6072.82    271.53 o 
   5   3  20      401.10      637.94    181.27 o 
   6   3  20      107.10      214.44    197.85 o 
   7   3  20        2.84      454.13    229.86 o 
   8   3  20      435.11      567.54    237.54 o 
   9   3  20       30.44      298.80    249.33 o 
 -10   4  20      395.55      701.91    274.77 o 
  -9   4  20      816.78      394.78    240.22 o 
  -8   4  20     2694.62     2426.23    296.88 o 
  -7   4  20     1059.62      971.71    270.49 o 
  -6   4  20     5345.15     5428.96    371.32 o 
  -5   4  20     6714.90     6694.08    284.67 o 
  -4   4  20     1944.81     2029.73    189.67 o 
  -3   4  20      275.75      205.41    141.18 o 
  -2   4  20     5162.90     4889.50    244.75 o 
  -1   4  20     1640.07     1888.12    453.95 o 
   0   4  20      377.76      414.00    147.54 o 
   1   4  20      601.91     1297.15    200.52 o 
   2   4  20     2721.11     2816.74    214.19 o 
   3   4  20      290.17      383.40    177.81 o 
   4   4  20    12709.68    13292.29    413.32 o 
   5   4  20     1591.63     1876.95    359.42 o 
   6   4  20     7419.33     7293.50    397.11 o 
   7   4  20     1286.63     1212.44    260.56 o 
   8   4  20     4120.85     4376.90    351.30 o 
   9   4  20      451.34      318.87    271.28 o 
  -9   5  20      175.47      476.24    265.27 o 
  -8   5  20      401.32      339.74    234.24 o 
  -7   5  20       34.22       -3.85    219.10 o 
  -6   5  20      150.48      182.62    163.22 o 
  -5   5  20     1833.87     1791.97    163.20 o 
  -4   5  20     1492.67     1883.44    169.18 o 
  -3   5  20     3352.02     3611.88    211.86 o 
  -2   5  20     8980.40     9135.83    306.69 o 
  -1   5  20     6500.69     6528.42    247.14 o 
   0   5  20    19917.64    19776.76    678.51 o 
   1   5  20     3888.70     3905.00    254.51 o 
   2   5  20     8412.32     8762.96    336.48 o 
   3   5  20     3336.57     3361.71    233.87 o 
   4   5  20     2716.16     2215.49    563.22 o 
   5   5  20     1361.82     1537.95    290.36 o 
   6   5  20       16.14      245.22    231.82 o 
   7   5  20        2.20      254.33    459.47 o 
   8   5  20      285.50      368.28    313.72 o 
   9   5  20      237.04      500.38    285.44 o 
  -9   6  20      880.27      804.45    285.42 o 
  -8   6  20      662.82     1146.59    516.28 o 
  -7   6  20     3915.20     3610.20    948.58 o 
  -6   6  20     2041.37     2387.95    214.71 o 
  -5   6  20     2864.52     2848.19    351.10 o 
  -4   6  20     4501.58     4333.45    213.60 o 
  -3   6  20     5923.70     6386.45    307.66 o 
  -2   6  20     1099.88     1332.66    202.71 o 
  -1   6  20     1121.06     1415.84    255.40 o 
   0   6  20      831.21     1042.56    254.99 o 
   1   6  20       52.69      324.02    184.23 o 
   2   6  20     3653.74     3959.58    342.47 o 
   3   6  20     2459.84     2915.07    310.25 o 
   4   6  20     7381.42     7659.58    616.33 o 
   5   6  20     2671.00     3038.24    319.98 o 
   6   6  20     3223.02     3105.61    328.04 o 
   7   6  20     2161.69     1964.92    302.96 o 
   8   6  20     1612.79     1605.49    479.23 o 
  -8   7  20      140.46      331.57    259.06 o 
  -7   7  20       21.61       63.86    236.41 o 
  -6   7  20        0.20      152.83    179.99 o 
  -5   7  20      554.73      750.92    183.79 o 
  -4   7  20     2022.71     1713.87    278.42 o 
  -3   7  20     5117.94     5974.80    303.85 o 
  -2   7  20      896.13      778.61    191.76 o 
  -1   7  20     2409.69     2788.39    243.64 o 
   0   7  20     2163.70     2259.84    227.59 o 
   1   7  20    11183.40    10307.41    399.44 o 
   2   7  20     2539.94     2559.29    253.47 o 
   3   7  20     1750.25     2096.49    238.34 o 
   4   7  20      260.43      744.05    248.50 o 
   5   7  20     1371.23     1935.53    224.93 o 
   6   7  20       13.47      226.37    243.66 o 
   7   7  20       15.46       60.19    376.71 o 
   8   7  20      476.54      496.95    271.89 o 
  -8   8  20      334.45      429.12    284.57 o 
  -7   8  20     2581.19     2627.61    305.59 o 
  -6   8  20      764.48     1444.31    289.48 o 
  -5   8  20     2577.10     2310.57    309.35 o 
  -4   8  20      430.22      635.31    254.01 o 
  -3   8  20     1724.01     1647.61    296.43 o 
  -2   8  20      107.44      330.01    269.92 o 
  -1   8  20       22.11       71.54    175.85 o 
   0   8  20      975.03     1509.79    220.43 o 
   1   8  20      655.91      553.21    200.62 o 
   2   8  20     1857.57     1869.87    232.20 o 
   3   8  20     3346.96     4115.99    285.14 o 
   4   8  20     1339.54     1373.46    230.87 o 
   5   8  20     3209.39     2800.16    258.45 o 
   6   8  20     1389.22      851.27    267.62 o 
   7   8  20     2294.55     3074.23    368.22 o 
  -7   9  20        0.88     -494.05    494.05 o 
  -6   9  20        7.73      140.08    323.60 o 
  -5   9  20      812.43     1052.64    279.12 o 
  -4   9  20       49.79      -30.33    277.37 o 
  -3   9  20     3274.82     3722.09    380.59 o 
  -2   9  20      879.69     1044.75    305.95 o 
  -1   9  20     9825.72     9866.18    558.73 o 
   0   9  20      246.37       96.48    221.22 o 
   1   9  20     4336.24     4468.59    289.35 o 
   2   9  20      427.80      617.52    324.88 o 
   3   9  20     5172.88     4915.74    387.76 o 
   4   9  20       60.84      -84.60    186.10 o 
   5   9  20     1233.79     1375.64    309.09 o 
   6   9  20      192.16      266.76    292.73 o 
   7   9  20        5.23      196.52    539.75 o 
  -6  10  20       50.21      128.27    319.90 o 
  -5  10  20     2502.37     2481.33    502.70 o 
  -4  10  20      157.21      391.80    293.70 o 
  -3  10  20     2281.17     2363.70    379.61 o 
  -2  10  20       83.27      270.04    281.25 o 
  -1  10  20      122.39       66.50    302.91 o 
   0  10  20        0.75      978.36    288.81 o 
   1  10  20       10.00       76.96    211.32 o 
   2  10  20     1658.30     1445.12    239.42 o 
   3  10  20     2182.18     1943.19    244.32 o 
   4  10  20      211.31      495.06    217.26 o 
   5  10  20     2631.82     2324.99    342.44 o 
   6  10  20      361.63      542.86    284.20 o 
  -5  11  20      649.15      542.67    319.83 o 
  -4  11  20       24.59       12.98    321.70 o 
  -3  11  20     2247.56     2554.66    633.62 o 
  -2  11  20        5.86      -94.03    410.06 o 
  -1  11  20     3103.29     3334.43    395.74 o 
   0  11  20       86.54       79.20    296.42 o 
   1  11  20     4204.82     4183.78    479.23 o 
   2  11  20        2.80      -41.76    288.84 o 
   3  11  20     1483.09     1385.58    250.67 o 
   4  11  20        2.17     -210.56    210.56 o 
  -3  12  20      758.83      691.66    370.96 o 
  -2  12  20        0.07      129.11    333.48 o 
  -1  12  20      393.27      691.15    333.58 o 
   0  12  20      118.40      239.97    373.01 o 
   1  12  20      514.16      178.31    294.71 o 
   2  12  20        5.45      -75.28    279.60 o 
   3  12  20      782.27      -81.02    303.77 o 
  -9   0  21       24.83       -7.41    316.19 o 
  -7   0  21     4791.48     4473.64    434.77 o 
  -5   0  21    12773.57    11795.48    637.33 o 
  -3   0  21    28025.03    25935.22   1035.04 o 
  -1   0  21    46609.36    47396.52   1208.82 o 
   1   0  21    21709.50    20056.27    610.45 o 
   3   0  21    15388.75    14094.98    472.21 o 
   5   0  21       13.83       64.90    331.01 o 
   7   0  21      964.29      896.70    335.95 o 
   9   0  21     1827.46     1477.21    382.89 o 
 -10   1  21      105.44      119.25    234.81 o 
  -9   1  21     3158.72     3575.32    328.16 o 
  -8   1  21      428.51      859.94    223.07 o 
  -7   1  21     4984.63     5061.99    327.34 o 
  -6   1  21        3.33      439.71    217.04 o 
  -5   1  21     5759.33     5605.31    337.19 o 
  -4   1  21       77.51      299.46    202.79 o 
  -3   1  21      997.93     1252.85    202.56 o 
  -2   1  21       56.86      444.73    150.66 o 
  -1   1  21      313.88      251.23    134.91 o 
   0   1  21      426.74     1218.71    150.92 o 
   1   1  21    14242.29    13155.05    326.95 o 
   2   1  21      782.97      925.24    145.83 o 
   3   1  21     5193.42     4414.83    183.00 o 
   4   1  21     1447.97     1476.38    224.74 o 
   5   1  21     7603.23     7716.56    251.24 o 
   6   1  21       26.40      -27.10    169.40 o 
   7   1  21     3949.74     4041.43    264.94 o 
   8   1  21       55.87      221.95    294.12 o 
   9   1  21      730.63      839.89    358.19 o 
 -10   2  21       14.92       19.16    356.95 o 
  -9   2  21      145.78      387.43    245.04 o 
  -8   2  21       27.70      115.31    198.00 o 
  -7   2  21      765.51      864.17    213.07 o 
  -6   2  21      239.82      186.57    190.41 o 
  -5   2  21     9611.53     9098.49    396.55 o 
  -4   2  21      292.63      458.46    205.46 o 
  -3   2  21    31544.56    27954.23    778.16 o 
  -2   2  21     2807.56     2586.18    193.04 o 
  -1   2  21    12497.64    11988.65    407.69 o 
   0   2  21      500.22      864.13    140.11 o 
   1   2  21    17887.57    15743.45    449.25 o 
   2   2  21     3650.22     3892.35    171.69 o 
   3   2  21     4071.03     3830.44    183.27 o 
   4   2  21      364.77     1010.39    200.89 o 
   5   2  21      128.22      175.35    163.13 o 
   6   2  21       75.87      455.62    292.54 o 
   7   2  21     1828.33     1626.74    212.13 o 
   8   2  21      197.10     -215.03    224.41 o 
   9   2  21     2138.69     2042.16    389.07 o 
 -10   3  21      550.31      758.25    282.07 o 
  -9   3  21     3379.05     3451.95    325.17 o 
  -8   3  21      617.93     1103.89    256.04 o 
  -7   3  21     7741.05     7899.29    408.98 o 
  -6   3  21     4108.54     3889.34    233.75 o 
  -5   3  21     4413.21     5083.79    501.46 o 
  -4   3  21      476.50      768.39    401.42 o 
  -3   3  21      376.46      182.18    197.24 o 
  -2   3  21       25.62      188.16    203.80 o 
  -1   3  21      820.86      831.65    153.70 o 
   0   3  21     1551.93     1964.83    160.85 o 
   1   3  21     4179.00     4326.86    218.62 o 
   2   3  21     3609.32     3775.46    340.83 o 
   3   3  21    10393.48    10167.98    351.00 o 
   4   3  21     1647.64     1732.21    195.75 o 
   5   3  21     8553.18     8398.46    332.26 o 
   6   3  21     3703.82     3980.05    257.63 o 
   7   3  21     2682.40     2850.62    303.15 o 
   8   3  21      227.94      578.24    257.39 o 
   9   3  21      451.85      514.11    270.46 o 
  -9   4  21        1.62       91.23    261.49 o 
  -8   4  21      188.84      -19.88    215.97 o 
  -7   4  21      737.64      681.67    219.35 o 
  -6   4  21     4224.17     4129.60    236.86 o 
  -5   4  21     4379.88     4576.23    261.16 o 
  -4   4  21     1782.96     1674.14    188.91 o 
  -3   4  21    14293.14    14517.88    418.07 o 
  -2   4  21     4037.96     4287.31    310.58 o 
  -1   4  21    16114.89    16232.09    889.68 o 
   0   4  21     6406.59     6647.46    303.40 o 
   1   4  21    14929.24    14437.87    546.54 o 
   2   4  21     3443.67     3769.49    243.23 o 
   3   4  21     1716.12     2298.69    214.05 o 
   4   4  21       47.73      285.48    178.64 o 
   5   4  21       13.23      277.62    339.66 o 
   6   4  21      268.24      306.77    216.64 o 
   7   4  21     1205.57     1060.99    282.84 o 
   8   4  21      366.17      303.86    241.92 o 
   9   4  21      926.18     1105.61    288.20 o 
  -9   5  21     1071.59     1203.89    296.43 o 
  -8   5  21     1676.05     1710.70    275.17 o 
  -7   5  21     2837.70     2837.73    296.37 o 
  -6   5  21      325.21      335.06    164.57 o 
  -5   5  21     2376.10     2444.79    224.98 o 
  -4   5  21      768.71      785.67    150.44 o 
  -3   5  21     1340.05     1989.46    187.58 o 
  -2   5  21      309.31      374.04    239.92 o 
  -1   5  21     3132.00     2654.53    294.11 o 
   0   5  21     1079.51     1144.50    423.65 o 
   1   5  21     2880.07     2705.78    233.33 o 
   2   5  21     2524.61     2441.43    231.40 o 
   3   5  21     9713.63     9280.53    355.19 o 
   4   5  21     1305.69     1507.83    261.38 o 
   5   5  21     3777.33     3882.61    337.00 o 
   6   5  21     1278.48     2033.26    292.97 o 
   7   5  21     1690.24     1807.43    286.04 o 
   8   5  21      854.51     1074.36    262.67 o 
   9   5  21      100.97     1126.12    816.42 o 
  -9   6  21       38.10       16.51    264.32 o 
  -8   6  21      364.70     1035.19    402.65 o 
  -7   6  21      442.96      660.70    245.11 o 
  -6   6  21     1314.64     1278.08    196.08 o 
  -5   6  21     3849.40     3802.76    246.80 o 
  -4   6  21     7222.55     7569.42    267.86 o 
  -3   6  21     8432.27     8523.59    358.41 o 
  -2   6  21     6567.98     5858.61    375.83 o 
  -1   6  21    13585.39    13346.65   1109.15 o 
   0   6  21     6664.73     6536.91    393.62 o 
   1   6  21     6662.86     7115.18    317.03 o 
   2   6  21     1162.12     2061.41    280.98 o 
   3   6  21      830.03     1072.56    272.57 o 
   4   6  21       14.11      570.04    292.45 o 
   5   6  21       52.21      147.35    237.07 o 
   6   6  21      796.59      872.17    255.14 o 
   7   6  21      817.02      661.83    281.90 o 
   8   6  21      801.06      703.28    279.86 o 
  -8   7  21     1671.02     1668.88    299.14 o 
  -7   7  21     1717.30     1634.47    289.99 o 
  -6   7  21     1143.12      974.06    206.86 o 
  -5   7  21      512.94      654.63    256.33 o 
  -4   7  21     1124.59     1130.68    271.73 o 
  -3   7  21      510.78      620.34    289.30 o 
  -2   7  21      108.86      273.71    178.53 o 
  -1   7  21       63.14      199.41    188.18 o 
   0   7  21     4910.43     4552.12    281.36 o 
   1   7  21      577.76      618.62    200.53 o 
   2   7  21     5116.57     5191.64    296.02 o 
   3   7  21     1920.84     2187.63    238.44 o 
   4   7  21     5471.06     6206.30    340.87 o 
   5   7  21     1299.99     1294.93    226.71 o 
   6   7  21     2714.69     3026.93    330.59 o 
   7   7  21      508.93      863.61    273.64 o 
   8   7  21      964.95      993.82    313.98 o 
  -8   8  21      141.10      182.00    282.24 o 
  -7   8  21       95.93      103.75    474.29 o 
  -6   8  21     1684.89     1667.91    303.89 o 
  -5   8  21     1442.69     1615.22    285.10 o 
  -4   8  21     4802.51     4923.99    408.91 o 
  -3   8  21     3480.82     3959.22    388.16 o 
  -2   8  21     3836.26     3640.70    256.84 o 
  -1   8  21     1598.80     2235.16    229.03 o 
   0   8  21     5772.96     5435.36    567.88 o 
   1   8  21      629.11      889.38    236.37 o 
   2   8  21     1214.21     1335.50    207.60 o 
   3   8  21      464.00      896.62    223.75 o 
   4   8  21      341.01       55.72    189.46 o 
   5   8  21      150.73      220.47    202.32 o 
   6   8  21      160.12      244.19    263.91 o 
   7   8  21      275.60      448.00    266.94 o 
  -7   9  21      182.63      795.42    563.22 o 
  -6   9  21     1580.22     1396.59    366.83 o 
  -5   9  21      554.00      602.88    294.75 o 
  -4   9  21      562.97      236.29    261.65 o 
  -3   9  21      174.31      143.15    277.18 o 
  -2   9  21      486.84      424.02    271.44 o 
  -1   9  21      180.65      439.60    390.30 o 
   0   9  21     1184.91     1127.31    213.75 o 
   1   9  21      750.64      856.00    219.02 o 
   2   9  21     3520.96     3509.74    390.80 o 
   3   9  21      428.44      437.67    213.20 o 
   4   9  21     5263.00     5172.16    322.99 o 
   5   9  21      338.56      301.40    247.37 o 
   6   9  21     1640.08     1573.31    310.38 o 
  -6  10  21     1413.33     1078.70    338.51 o 
  -5  10  21        2.82     -117.42    269.65 o 
  -4  10  21     3135.67     3370.57    392.94 o 
  -3  10  21      284.94      172.26    281.25 o 
  -2  10  21     6588.45     6682.82    485.25 o 
  -1  10  21      623.62      671.09    301.77 o 
   0  10  21     6707.20     6304.14    878.18 o 
   1  10  21      113.09      357.08    219.69 o 
   2  10  21     1848.79     1760.81    250.20 o 
   3  10  21       35.56      590.50    224.87 o 
   4  10  21      100.23      179.11    202.68 o 
   5  10  21       18.73      115.25    248.96 o 
  -5  11  21       84.18      126.06    696.61 o 
  -4  11  21      456.93       77.51    295.42 o 
  -3  11  21        1.64     -104.95    301.47 o 
  -2  11  21       15.00     -324.84    324.84 o 
  -1  11  21       60.88      494.55    326.07 o 
   0  11  21      774.59      659.42    331.01 o 
   1  11  21       53.21     -140.18    269.79 o 
   2  11  21     2753.53     2393.21    366.42 o 
   3  11  21       15.07      291.46    229.16 o 
   4  11  21     2448.35     2492.93    279.17 o 
  -3  12  21        5.30     -327.85    327.85 o 
  -2  12  21     2945.58     2855.30    768.25 o 
  -1  12  21        7.72      102.45    311.08 o 
   0  12  21     1699.63     1358.82    351.23 o 
   1  12  21       49.44        7.63    302.48 o 
   2  12  21      753.54      607.59    328.01 o 
 -10   0  22      963.37     1054.80    368.07 o 
  -8   0  22     3309.88     3231.10    415.00 o 
  -6   0  22      210.21     -259.38    259.38 o 
  -4   0  22     4128.00     4142.62    382.89 o 
  -2   0  22    12299.12    12121.55    637.33 o 
   0   0  22    44144.64    42589.71   1110.23 o 
   2   0  22    24687.78    21647.93    639.45 o 
   4   0  22    15940.61    15398.31    680.56 o 
   6   0  22     3198.75     2834.66    275.05 o 
   8   0  22      470.07      175.39    313.72 o 
 -10   1  22      302.95       20.76    250.68 o 
  -9   1  22       43.43       37.59    243.63 o 
  -8   1  22     3484.64     3327.35    416.24 o 
  -7   1  22      381.41      197.30    247.03 o 
  -6   1  22     7776.65     7342.45    394.01 o 
  -5   1  22      420.94      424.47    371.77 o 
  -4   1  22    13006.00    11875.76    450.62 o 
  -3   1  22      144.71      177.93    187.78 o 
  -2   1  22    15008.70    14119.65    472.12 o 
  -1   1  22      101.17      517.21    169.63 o 
   0   1  22      565.40      888.71    147.01 o 
   1   1  22      121.30      874.78    142.19 o 
   2   1  22      421.07      410.55    168.51 o 
   3   1  22      315.61      358.60    124.82 o 
   4   1  22     6031.06     5993.56    219.32 o 
   5   1  22      448.07      623.22    176.56 o 
   6   1  22     4192.21     4335.44    258.00 o 
   7   1  22       32.84      231.98    344.64 o 
   8   1  22     5573.11     5175.91    415.00 o 
   9   1  22      128.65     -370.54    370.54 o 
 -10   2  22     2199.57     2213.33    437.24 o 
  -9   2  22       43.54     -104.96    234.86 o 
  -8   2  22     1621.84     1877.82    267.67 o 
  -7   2  22      286.32      348.31    214.85 o 
  -6   2  22     2824.27     2490.38    253.11 o 
  -5   2  22     1714.62     1771.27    252.78 o 
  -4   2  22     1147.20     1420.02    268.02 o 
  -3   2  22     1916.41     2403.25    240.20 o 
  -2   2  22     4436.05     4111.63    233.90 o 
  -1   2  22       88.27      648.90    164.27 o 
   0   2  22    17408.47    16216.41    435.71 o 
   1   2  22     5231.95     5401.11    287.74 o 
   2   2  22    30438.51    26802.78    525.56 o 
   3   2  22      392.62      306.50    169.68 o 
   4   2  22    18619.30    17753.42    723.22 o 
   5   2  22      986.04     1012.55    181.68 o 
   6   2  22     3499.89     3188.48    241.97 o 
   7   2  22       66.01      100.38    182.69 o 
   8   2  22       38.39      -24.91    242.29 o 
   9   2  22       22.00     -138.33    333.48 o 
 -10   3  22       12.57     -274.20    358.19 o 
  -9   3  22      164.67      489.54    243.33 o 
  -8   3  22     2171.20     2207.18    269.36 o 
  -7   3  22      612.50      642.76    226.34 o 
  -6   3  22     7539.74     7526.51    422.41 o 
  -5   3  22     2777.07     2682.61    282.84 o 
  -4   3  22     8585.00     8428.37    297.81 o 
  -3   3  22     2150.62     2153.22    190.22 o 
  -2   3  22     9474.11     9505.43    330.16 o 
  -1   3  22     1317.62     1650.56    407.09 o 
   0   3  22     4055.56     4058.57    195.65 o 
   1   3  22      698.06     1064.52    187.63 o 
   2   3  22      881.50      767.28    174.78 o 
   3   3  22      183.64      397.55    172.65 o 
   4   3  22     3039.83     3218.97    232.12 o 
   5   3  22     1136.97     1452.32    211.31 o 
   6   3  22     7406.07     7096.13    312.19 o 
   7   3  22      648.06      537.98    575.57 o 
   8   3  22     3602.70     3499.71    323.99 o 
   9   3  22      207.42      541.28    512.58 o 
  -9   4  22      442.39      497.55    282.84 o 
  -8   4  22     2069.17     2322.83    296.11 o 
  -7   4  22      112.31     -203.80    203.80 o 
  -6   4  22      163.17       56.78    157.33 o 
  -5   4  22      323.99      259.17    201.01 o 
  -4   4  22       28.87      225.52    154.12 o 
  -3   4  22      147.21      257.85    157.28 o 
  -2   4  22     9063.20     9838.34    328.75 o 
  -1   4  22     2962.73     3216.43    260.88 o 
   0   4  22    14835.89    14473.15    453.12 o 
   1   4  22     5223.08     5557.04    286.42 o 
   2   4  22    19313.25    17412.34    496.78 o 
   3   4  22     1507.77     1505.10    206.08 o 
   4   4  22     8217.42     8686.20    341.29 o 
   5   4  22     2085.51     2514.95    296.60 o 
   6   4  22     2394.29     2069.53    284.86 o 
   7   4  22      188.40      605.00    324.84 o 
   8   4  22      327.43      615.09    261.85 o 
   9   4  22        6.70      365.85    264.11 o 
  -9   5  22      408.54      279.63    276.67 o 
  -8   5  22      485.42      471.98    266.96 o 
  -7   5  22     2319.16     2349.88    495.29 o 
  -6   5  22     2592.36     2676.33    215.28 o 
  -5   5  22     2425.95     2299.16    181.67 o 
  -4   5  22    10665.93    10288.06    329.10 o 
  -3   5  22     7172.07     7386.39    302.69 o 
  -2   5  22     4195.43     3946.49    224.05 o 
  -1   5  22     1235.80     2072.38    290.44 o 
   0   5  22     4140.67     4023.17    345.84 o 
   1   5  22      325.46      438.89    198.35 o 
   2   5  22      814.53     1159.31    195.31 o 
   3   5  22       15.43      189.54    187.17 o 
   4   5  22     2161.28     1841.82    364.36 o 
   5   5  22      186.38      516.46    252.59 o 
   6   5  22     2875.16     2911.88    322.27 o 
   7   5  22     1383.52     1557.73    286.32 o 
   8   5  22     1379.78     1561.37    296.07 o 
  -9   6  22      516.28      398.96    278.56 o 
  -8   6  22      745.15     1191.25    283.11 o 
  -7   6  22      781.59      964.40    259.50 o 
  -6   6  22      130.97       67.65    176.12 o 
  -5   6  22      401.06      389.24    251.72 o 
  -4   6  22     1183.71     1788.39    217.62 o 
  -3   6  22     1077.05     1530.41    211.32 o 
  -2   6  22     3656.21     3947.38    337.01 o 
  -1   6  22     2150.93     2581.92    297.22 o 
   0   6  22     8657.16     7951.59    436.70 o 
   1   6  22     3567.12     3791.39    256.00 o 
   2   6  22    10764.44    10756.56    705.26 o 
   3   6  22     9583.25     9472.79    475.22 o 
   4   6  22     6206.65     6548.65    416.59 o 
   5   6  22     2072.79     2401.77    330.08 o 
   6   6  22      799.45     1247.58    515.05 o 
   7   6  22      605.12      625.95    255.63 o 
   8   6  22        9.57      -41.99    286.46 o 
  -8   7  22      567.60      744.23    282.68 o 
  -7   7  22     1253.02     1798.30    597.80 o 
  -6   7  22     1120.47     1078.22    337.19 o 
  -5   7  22     3773.78     3988.18    358.35 o 
  -4   7  22     1535.87     1762.81    290.61 o 
  -3   7  22     2180.71     2237.54    224.34 o 
  -2   7  22     4404.03     4536.01    278.37 o 
  -1   7  22     4274.36     4562.03    286.52 o 
   0   7  22      112.63      625.35    202.53 o 
   1   7  22      118.61       24.75    248.14 o 
   2   7  22     1353.44     1953.97    297.36 o 
   3   7  22      244.42        3.27    301.37 o 
   4   7  22      605.03      702.08    214.70 o 
   5   7  22     1437.16     1370.25    220.79 o 
   6   7  22     1579.70     1154.62    311.95 o 
   7   7  22     1534.57     1557.00    519.99 o 
  -7   8  22      289.29      536.05    447.12 o 
  -6   8  22      113.77      482.88    256.19 o 
  -5   8  22      108.64     -108.13    260.63 o 
  -4   8  22      295.01      360.26    261.69 o 
  -3   8  22      364.93      327.68    249.87 o 
  -2   8  22     1631.76     2095.42    227.23 o 
  -1   8  22     4775.41     4882.07    340.81 o 
   0   8  22      725.18      487.32    199.57 o 
   1   8  22     4090.95     3887.87    282.76 o 
   2   8  22     1794.87     1584.00    232.22 o 
   3   8  22     6202.60     6197.76    448.94 o 
   4   8  22     1213.87      987.39    236.36 o 
   5   8  22     2697.58     2795.87    273.18 o 
   6   8  22       39.34      430.80    311.25 o 
   7   8  22      744.45      350.17    280.10 o 
  -7   9  22     1156.48     1180.78    531.11 o 
  -6   9  22      217.38     -117.88    288.70 o 
  -5   9  22     3966.54     3896.89    396.32 o 
  -4   9  22      450.14      523.10    280.91 o 
  -3   9  22     2886.65     2855.98    347.76 o 
  -2   9  22      293.10      463.87    322.37 o 
  -1   9  22     2124.27     2274.23    343.04 o 
   0   9  22       65.02      266.51    195.32 o 
   1   9  22     1166.56      849.94    214.55 o 
   2   9  22       52.43      409.99    250.35 o 
   3   9  22       11.74      200.08    217.85 o 
   4   9  22      984.96      891.64    226.41 o 
   5   9  22      988.77     1363.88    316.81 o 
   6   9  22      430.49      303.86    281.41 o 
  -6  10  22      131.52      -56.36    306.74 o 
  -5  10  22        3.43       43.19    415.00 o 
  -4  10  22        0.47      216.07    468.11 o 
  -3  10  22      740.91      740.15    366.83 o 
  -2  10  22       28.24      649.23    299.04 o 
  -1  10  22     2413.14     2601.05    381.23 o 
   0  10  22     1101.36     1386.08    339.35 o 
   1  10  22     5329.13     5600.15    430.30 o 
   2  10  22      550.59      886.03    240.92 o 
   3  10  22     3357.14     3119.44    285.83 o 
   4  10  22      128.62       59.33    222.89 o 
   5  10  22     2133.90     2527.66    360.24 o 
  -5  11  22     1765.29     1768.70    454.53 o 
  -4  11  22        0.86       48.41    571.86 o 
  -3  11  22     3262.77     3057.27    402.05 o 
  -2  11  22        8.29     -277.36    299.13 o 
  -1  11  22     1884.03     1799.50    341.86 o 
   0  11  22       21.86     -321.13    353.25 o 
   1  11  22       61.89      -12.67    287.78 o 
   2  11  22        2.62       41.01    297.69 o 
   3  11  22      147.75       74.60    226.05 o 
   4  11  22      123.75      -76.12    228.20 o 
  -3  12  22      455.02      182.80    449.59 o 
  -2  12  22        1.96      126.55    345.93 o 
  -1  12  22     1084.23     1066.11    521.22 o 
   0  12  22       14.21     -252.53    285.91 o 
   1  12  22     2132.56     2601.25    396.46 o 
   2  12  22        6.40       22.79    304.45 o 
  -9   0  23     2540.98     2171.36    410.06 o 
  -7   0  23     6999.22     6990.83    553.34 o 
  -5   0  23    10375.22     9307.93    575.57 o 
  -3   0  23    20443.04    19695.36    864.59 o 
  -1   0  23     3606.87     3725.19    458.23 o 
   1   0  23     4152.28     4002.28    279.41 o 
   3   0  23     4056.73     4029.02    412.53 o 
   5   0  23     6260.51     5954.03    377.95 o 
   7   0  23     5820.52     6363.38    550.87 o 
   9   0  23     1755.87     1183.25    382.89 o 
 -10   1  23        2.56      140.54    243.66 o 
  -9   1  23      413.32      391.12    240.12 o 
  -8   1  23        4.67      136.23    224.33 o 
  -7   1  23        7.64      297.97    224.41 o 
  -6   1  23      157.80       60.38    193.30 o 
  -5   1  23     3071.07     2711.89    265.49 o 
  -4   1  23        7.17       -9.28    211.21 o 
  -3   1  23    10730.80    10277.86    422.16 o 
  -2   1  23      490.97      489.04    171.92 o 
  -1   1  23    24760.88    23009.12    501.84 o 
   0   1  23      991.67     1079.44    152.77 o 
   1   1  23    22132.69    19727.94    501.45 o 
   2   1  23       48.71      724.89    211.27 o 
   3   1  23     7897.69     7340.47    243.63 o 
   4   1  23       74.29      493.06    171.66 o 
   5   1  23     2437.66     2229.71    210.32 o 
   6   1  23      187.42      163.08    182.07 o 
   7   1  23       49.11       46.50    181.02 o 
   8   1  23       24.64      426.84    252.63 o 
   9   1  23      497.66      318.66    410.06 o 
 -10   2  23       62.61      491.05    285.17 o 
  -9   2  23     2963.14     2797.66    253.56 o 
  -8   2  23      981.63     1419.24    201.94 o 
  -7   2  23     7403.36     7117.38    314.70 o 
  -6   2  23      688.89     1171.27    360.66 o 
  -5   2  23    14111.45    12901.54    497.77 o 
  -4   2  23      418.89      606.56    296.43 o 
  -3   2  23    11247.83    10819.15    356.08 o 
  -2   2  23        6.09      402.76    171.86 o 
  -1   2  23     3679.91     4029.88    232.02 o 
   0   2  23      180.78     1131.31    156.81 o 
   1   2  23       61.65      103.68    135.75 o 
   2   2  23      677.03     1290.23    188.01 o 
   3   2  23     4833.19     4370.52    251.79 o 
   4   2  23     1586.61     1869.99    199.66 o 
   5   2  23     6799.39     6700.68    378.14 o 
   6   2  23      372.87      464.28    187.57 o 
   7   2  23     4223.67     4228.06    292.53 o 
   8   2  23      366.91      867.27    506.40 o 
   9   2  23     1591.47     1062.21    402.65 o 
  -9   3  23      557.39      262.52    305.08 o 
  -8   3  23        6.12      361.95    358.19 o 
  -7   3  23      289.06      282.54    213.54 o 
  -6   3  23        7.32      405.06    208.54 o 
  -5   3  23      682.15      475.31    208.03 o 
  -4   3  23     1150.03     1518.76    228.66 o 
  -3   3  23     7101.56     7322.94    295.61 o 
  -2   3  23      511.68      483.14    154.56 o 
  -1   3  23    13960.48    14091.16    412.01 o 
   0   3  23    11202.78    10596.48    306.09 o 
   1   3  23     9895.73     9211.32    358.42 o 
   2   3  23     2008.91     2527.03    225.40 o 
   3   3  23     7090.94     6820.18    303.53 o 
   4   3  23     1392.62     1396.21    415.26 o 
   5   3  23     1127.16     1319.01    199.64 o 
   6   3  23       39.83      420.69    208.62 o 
   7   3  23      174.57      -24.96    229.45 o 
   8   3  23        1.46      294.41    256.75 o 
   9   3  23      865.92     1619.08    301.22 o 
  -9   4  23     2053.59     2460.81    300.46 o 
  -8   4  23      858.37     1152.15    718.84 o 
  -7   4  23     6447.70     5840.76    375.97 o 
  -6   4  23     2274.81     1886.73    204.16 o 
  -5   4  23     8157.63     8073.95    393.47 o 
  -4   4  23     2834.73     2935.92    219.09 o 
  -3   4  23     4522.09     4736.46    331.65 o 
  -2   4  23       19.71      104.96    290.82 o 
  -1   4  23     2132.94     2831.70    303.16 o 
   0   4  23      908.00     1341.48    333.07 o 
   1   4  23      380.08      663.62    202.33 o 
   2   4  23      209.32      665.27    191.09 o 
   3   4  23     1517.40     1010.89    197.96 o 
   4   4  23     1981.57     2325.35    231.62 o 
   5   4  23     3876.05     3586.60    622.50 o 
   6   4  23     1771.75     1537.16    284.80 o 
   7   4  23     2557.25     2371.10    304.71 o 
   8   4  23     1084.81      911.86    265.31 o 
   9   4  23      914.56      786.05    306.25 o 
  -9   5  23      278.83      148.63    262.89 o 
  -8   5  23        0.49     -199.87    246.70 o 
  -7   5  23       20.34     -119.27    207.50 o 
  -6   5  23     1522.84     1606.49    173.68 o 
  -5   5  23      494.21      665.38    153.88 o 
  -4   5  23     3633.74     3903.18    237.39 o 
  -3   5  23     4729.74     5564.18    428.59 o 
  -2   5  23     6364.77     6061.88    384.12 o 
  -1   5  23    12799.41    12420.61   1590.84 o 
   0   5  23     4277.39     4494.20    405.05 o 
   1   5  23    10559.22    10771.04    397.35 o 
   2   5  23     3424.58     3981.01    361.24 o 
   3   5  23     5582.74     5716.82    305.56 o 
   4   5  23      275.27      491.42    477.99 o 
   5   5  23       54.09      164.46    254.38 o 
   6   5  23       51.73     -107.56    226.09 o 
   7   5  23        4.63      -37.27    247.12 o 
   8   5  23      189.47      704.44    335.95 o 
  -8   6  23     1648.89     1275.54    285.14 o 
  -7   6  23     2182.82     2409.23    355.72 o 
  -6   6  23     2861.57     2421.90    279.23 o 
  -5   6  23     6542.66     6563.07    283.81 o 
  -4   6  23     1948.59     2093.75    352.02 o 
  -3   6  23     2920.46     3048.68    247.84 o 
  -2   6  23     1833.27     1889.53    283.76 o 
  -1   6  23     3929.63     4695.28    896.70 o 
   0   6  23      164.66      366.19    297.67 o 
   1   6  23      409.83      328.84    228.31 o 
   2   6  23     2596.28     3180.09    340.26 o 
   3   6  23      763.34      782.30    248.68 o 
   4   6  23     5410.65     5391.56    552.10 o 
   5   6  23     1683.74     1927.26    301.28 o 
   6   6  23     3240.42     3605.57    653.38 o 
   7   6  23     1249.31     1149.17    290.94 o 
   8   6  23     1414.80     1479.47    439.71 o 
  -8   7  23       29.21       75.97    256.33 o 
  -7   7  23       11.98     -187.77    265.52 o 
  -6   7  23      229.08     -301.05    444.65 o 
  -5   7  23      554.16      701.96    258.37 o 
  -4   7  23     1444.68     1190.69    290.14 o 
  -3   7  23     3240.22     3112.52    278.89 o 
  -2   7  23     6433.00     6607.06    645.50 o 
  -1   7  23     4012.18     3679.73    269.79 o 
   0   7  23     7026.63     6533.56    411.10 o 
   1   7  23     1764.26     1905.37    298.23 o 
   2   7  23     5321.60     5759.33    423.65 o 
   3   7  23      659.29     1005.11    259.84 o 
   4   7  23     1131.04     1595.64    345.84 o 
   5   7  23      149.95      375.80    269.07 o 
   6   7  23      444.38      489.42    264.42 o 
   7   7  23      202.23      396.62    265.43 o 
  -7   8  23     1097.06      958.46    479.23 o 
  -6   8  23     2481.19     2406.77    521.22 o 
  -5   8  23     1293.36     1229.38    294.98 o 
  -4   8  23     1913.47     2316.77    322.23 o 
  -3   8  23     2645.58     2661.50    549.63 o 
  -2   8  23      433.00      112.66    190.82 o 
  -1   8  23      554.57      873.49    378.81 o 
   0   8  23        0.70     -187.86    187.86 o 
   1   8  23      362.94      862.41    218.88 o 
   2   8  23     1625.52     1646.24    337.95 o 
   3   8  23      408.01      487.04    229.28 o 
   4   8  23     2058.24     2328.98    247.73 o 
   5   8  23      918.17      877.55    229.60 o 
   6   8  23     3040.51     3051.87    356.54 o 
   7   8  23      354.21      717.61    302.19 o 
  -7   9  23      126.15     -276.67    469.35 o 
  -6   9  23      230.78      457.49    283.64 o 
  -5   9  23        7.28      147.91    365.60 o 
  -4   9  23     2469.27     2821.49    396.48 o 
  -3   9  23      212.34      505.54    286.17 o 
  -2   9  23     6461.57     6909.74    487.01 o 
  -1   9  23      236.59      646.75    284.67 o 
   0   9  23     5791.84     5822.61    327.92 o 
   1   9  23      407.23      190.38    196.11 o 
   2   9  23     6541.12     6346.97    356.28 o 
   3   9  23      132.85      193.86    197.07 o 
   4   9  23     1808.29     1833.14    253.97 o 
   5   9  23        3.55      482.39    295.20 o 
   6   9  23      101.05     -141.93    297.15 o 
  -6  10  23     1626.79     1767.58    371.97 o 
  -5  10  23       75.62      205.46    304.16 o 
  -4  10  23     1638.32     1404.85    336.07 o 
  -3  10  23      373.72      720.28    310.47 o 
  -2  10  23      991.42      661.50    313.36 o 
  -1  10  23      366.92      327.48    294.88 o 
   0  10  23        5.21      200.65    284.08 o 
   1  10  23       14.97      933.39    675.90 o 
   2  10  23      719.60      659.50    230.87 o 
   3  10  23      347.15      262.26    267.73 o 
   4  10  23     2152.41     2446.01    275.57 o 
   5  10  23       24.82     -269.41    269.41 o 
  -4  11  23     1379.17      949.59    353.94 o 
  -3  11  23       13.91      112.08    843.59 o 
  -2  11  23     2409.82     2369.30    386.60 o 
  -1  11  23       79.81       75.16    284.06 o 
   0  11  23     4682.96     4132.11    894.23 o 
   1  11  23        8.07      -92.83    270.81 o 
   2  11  23     2320.40     2096.57    502.70 o 
   3  11  23        0.67       43.99    227.24 o 
   4  11  23      936.13     1176.06    257.58 o 
  -2  12  23      338.30       95.03    331.65 o 
  -1  12  23        0.78      333.98    308.31 o 
   0  12  23       78.82      235.77    339.55 o 
   1  12  23        8.86      549.40    587.92 o 
 -10   0  24        5.03     -182.80    365.60 o 
  -8   0  24     1723.56     1852.69    363.13 o 
  -6   0  24     5179.08     4947.92    449.59 o 
  -4   0  24    18841.31    16926.20    802.83 o 
  -2   0  24    25791.36    24033.13   1022.69 o 
   0   0  24    18973.23    19450.54    843.59 o 
   2   0  24      563.42      796.40    207.10 o 
   4   0  24        1.37      -94.24    264.32 o 
   6   0  24     2242.20     2112.07    424.88 o 
   8   0  24     2364.16     2961.84    439.71 o 
 -10   1  24     1020.86     1408.64    277.73 o 
  -9   1  24      123.31      151.76    238.62 o 
  -8   1  24     3185.73     2837.22    299.89 o 
  -7   1  24        4.42      -28.64    203.22 o 
  -6   1  24     3183.21     3355.02    294.64 o 
  -5   1  24       33.33       87.23    292.73 o 
  -4   1  24     1401.60     1241.01    237.00 o 
  -3   1  24       82.32       -1.15    185.34 o 
  -2   1  24     4431.20     4893.56    259.88 o 
  -1   1  24      758.44     1614.82    173.06 o 
   0   1  24    11917.54    11936.04    334.69 o 
   1   1  24      445.35     1286.68    157.94 o 
   2   1  24    34447.92    30960.20   1005.47 o 
   3   1  24      247.86      260.13    129.96 o 
   4   1  24    23011.02    22002.69    573.48 o 
   5   1  24       76.04      165.36    175.00 o 
   6   1  24     6552.27     6036.05    297.00 o 
   7   1  24      272.39       90.13    318.66 o 
   8   1  24     1528.46     1496.62    318.66 o 
   9   1  24        7.79       83.99    350.78 o 
  -9   2  24        3.45       13.82    448.35 o 
  -8   2  24      186.32      550.10    245.79 o 
  -7   2  24      242.45      162.84    280.37 o 
  -6   2  24     4153.71     4499.80    309.73 o 
  -5   2  24      833.17     1065.85    236.72 o 
  -4   2  24     9583.86     9401.16    416.37 o 
  -3   2  24      261.65      436.37    170.25 o 
  -2   2  24    16200.06    14783.50    431.91 o 
  -1   2  24     1376.51     1416.75    174.56 o 
   0   2  24     9441.15     9733.90    298.85 o 
   1   2  24      221.55      553.45    157.24 o 
   2   2  24     1340.06     1426.25    195.22 o 
   3   2  24      101.89      298.86    338.86 o 
   4   2  24      241.48     -141.96    167.05 o 
   5   2  24       15.27      429.89    185.71 o 
   6   2  24     1471.31     1840.03    222.21 o 
   7   2  24       64.82      -35.06    194.05 o 
   8   2  24     2663.74     3124.87    479.23 o 
   9   2  24        5.84      256.91    400.18 o 
  -9   3  24      305.96      630.62    250.40 o 
  -8   3  24     3379.57     3092.11    304.62 o 
  -7   3  24      706.76      351.76    212.28 o 
  -6   3  24     4755.53     4755.82    322.14 o 
  -5   3  24      156.69      346.90    221.16 o 
  -4   3  24       31.41      -24.73    166.43 o 
  -3   3  24        9.35      312.05    163.80 o 
  -2   3  24     1031.36     1341.93    183.37 o 
  -1   3  24     3628.07     4028.57    243.68 o 
   0   3  24     8178.09     8030.31    415.02 o 
   1   3  24     1323.06     1855.99    242.60 o 
   2   3  24    18979.34    17488.78    504.39 o 
   3   3  24     4822.65     4525.90    269.93 o 
   4   3  24    13221.99    12644.25    416.56 o 
   5   3  24     1752.70     1672.70    209.11 o 
   6   3  24     6306.67     6294.35    311.65 o 
   7   3  24      832.04     1073.60    274.16 o 
   8   3  24     1626.21     1810.43    310.02 o 
   9   3  24      141.17     -130.92    405.12 o 
  -9   4  24      180.13      177.76    247.47 o 
  -8   4  24      526.18      615.82    296.43 o 
  -7   4  24      688.61      634.88    239.48 o 
  -6   4  24     3344.18     3647.74    314.80 o 
  -5   4  24     3340.88     2853.25    301.00 o 
  -4   4  24     4896.47     5019.66    270.47 o 
  -3   4  24     2053.29     1941.08    204.08 o 
  -2   4  24    13679.04    13383.70    409.46 o 
  -1   4  24     3118.23     3761.99    332.97 o 
   0   4  24     6422.40     6320.40    309.89 o 
   1   4  24     1420.08     1552.56    325.19 o 
   2   4  24     4085.34     4120.88    259.65 o 
   3   4  24      519.12      476.64    198.31 o 
   4   4  24      241.19      614.07    191.59 o 
   5   4  24       21.11      170.36    408.83 o 
   6   4  24      659.27      674.38    242.61 o 
   7   4  24      291.87      447.90    323.60 o 
   8   4  24     1563.38     1954.88    599.04 o 
  -9   5  24      695.06      992.30    323.60 o 
  -8   5  24      775.45      887.50    358.19 o 
  -7   5  24     1127.79      870.09    250.24 o 
  -6   5  24     1581.33     1500.36    186.12 o 
  -5   5  24      343.42      504.89    146.87 o 
  -4   5  24       97.06      255.08    165.09 o 
  -3   5  24      138.19      336.47    229.86 o 
  -2   5  24     1362.05     1701.79    277.78 o 
  -1   5  24      838.86      987.14    250.42 o 
   0   5  24     9414.26     9100.54    372.17 o 
   1   5  24     2249.29     2610.99    241.11 o 
   2   5  24     7842.42     7139.24    326.40 o 
   3   5  24     5575.06     5635.92    302.39 o 
   4   5  24     7915.50     7697.16    433.47 o 
   5   5  24     3294.38     3164.69    338.38 o 
   6   5  24     2471.91     3300.15    348.88 o 
   7   5  24     1134.65     1265.03    290.70 o 
   8   5  24      598.76      871.47    448.35 o 
  -8   6  24      220.00     -101.81    264.69 o 
  -7   6  24      537.08      470.31    249.83 o 
  -6   6  24      978.57      937.94    255.43 o 
  -5   6  24     1642.56     1770.41    226.67 o 
  -4   6  24     3561.06     4056.25    274.14 o 
  -3   6  24     7943.85     7315.31    570.98 o 
  -2   6  24     9156.56     9413.82    479.68 o 
  -1   6  24     6186.17     6009.18    649.68 o 
   0   6  24     4590.61     4351.75    284.04 o 
   1   6  24     1845.06     2346.88    302.74 o 
   2   6  24     1049.34     1574.65    304.16 o 
   3   6  24      679.02      260.37    238.98 o 
   4   6  24       43.32      287.78    258.52 o 
   5   6  24       21.86      413.22    283.84 o 
   6   6  24      464.76     1230.99    301.31 o 
   7   6  24      316.61      400.93    277.90 o 
   8   6  24      732.59      753.41    295.43 o 
  -8   7  24      831.88      852.00    297.83 o 
  -7   7  24     1056.51      560.75    494.05 o 
  -6   7  24      615.37      769.31    338.43 o 
  -5   7  24      975.31     1164.71    293.88 o 
  -4   7  24      245.15      429.67    264.32 o 
  -3   7  24      254.78      412.46    193.20 o 
  -2   7  24     1479.29     1725.24    310.57 o 
  -1   7  24      389.01      538.08    203.56 o 
   0   7  24     2338.30     2797.68    253.52 o 
   1   7  24     7647.11     7562.07    445.91 o 
   2   7  24     5178.71     4816.01    366.74 o 
   3   7  24     4852.63     4716.43    489.11 o 
   4   7  24     2925.60     3247.68    374.77 o 
   5   7  24     4991.65     4942.26    318.83 o 
   6   7  24     1578.30     1715.53    315.48 o 
   7   7  24     1393.16     1101.45    321.13 o 
  -7   8  24      899.25      432.29    471.82 o 
  -6   8  24      323.79      362.59    293.88 o 
  -5   8  24     2606.44     2754.32    332.99 o 
  -4   8  24     1540.59     1647.51    327.65 o 
  -3   8  24     4950.85     4796.86    400.03 o 
  -2   8  24     1494.73     1325.09    226.54 o 
  -1   8  24     2925.43     3304.92    267.61 o 
   0   8  24      527.24      730.05    219.07 o 
   1   8  24     5740.56     5483.83    317.36 o 
   2   8  24       22.60       49.79    191.93 o 
   3   8  24      845.33      633.17    229.50 o 
   4   8  24      111.32       -4.11    205.75 o 
   5   8  24       38.23      209.36    209.89 o 
   6   8  24      572.43      871.64    289.39 o 
  -6   9  24      116.57      -72.60    284.17 o 
  -5   9  24      496.31      629.28    313.21 o 
  -4   9  24      168.04      -32.60    256.52 o 
  -3   9  24        6.53      143.35    347.07 o 
  -2   9  24       65.50      211.20    465.64 o 
  -1   9  24      881.35     1386.65    324.27 o 
   0   9  24      802.40      906.95    224.68 o 
   1   9  24     2531.20     2623.26    265.96 o 
   2   9  24     1385.80     1707.43    242.53 o 
   3   9  24     3354.17     3724.85    306.62 o 
   4   9  24      953.30      597.79    220.04 o 
   5   9  24     3006.05     2761.47    362.60 o 
   6   9  24      162.54      210.10    676.85 o 
  -5  10  24     1953.52     1942.63    367.59 o 
  -4  10  24       58.36     -136.39    304.28 o 
  -3  10  24     4205.21     4819.03    456.96 o 
  -2  10  24      239.58      512.53    532.34 o 
  -1  10  24     4812.86     5070.26    621.27 o 
   0  10  24      636.97      442.62    289.76 o 
   1  10  24     2320.25     3096.91    314.02 o 
   2  10  24        0.55      408.93    235.14 o 
   3  10  24      381.46      562.56    242.21 o 
   4  10  24        3.67      189.88    336.03 o 
   5  10  24       51.96     -130.39    311.67 o 
  -4  11  24        2.33      107.45    343.16 o 
  -3  11  24       28.24       29.93    304.32 o 
  -2  11  24      161.82      109.04    314.48 o 
  -1  11  24      541.88     1056.18    334.86 o 
   0  11  24       68.40      255.20    540.99 o 
   1  11  24     1411.47     1890.83    368.07 o 
   2  11  24       95.98     -207.92    277.12 o 
   3  11  24     2740.39     2709.76    304.87 o 
  -1  12  24     2586.45     2455.26    393.80 o 
   0  12  24        2.43      313.74    612.62 o 
  -9   0  25     2031.75     2077.49    427.35 o 
  -7   0  25      474.07      886.82    323.60 o 
  -5   0  25      190.79     -116.10    276.67 o 
  -3   0  25     4322.15     3888.18    402.65 o 
  -1   0  25    12548.88    11708.41    482.69 o 
   1   0  25     7358.89     7261.40    377.29 o 
   3   0  25    19639.57    17318.75    570.83 o 
   5   0  25     3222.43     3275.56    422.41 o 
   7   0  25      854.81      489.11    380.42 o 
   9   0  25        0.63      -14.82    407.59 o 
  -9   1  25     1028.06     1010.85    262.88 o 
  -8   1  25       57.16      447.22    376.71 o 
  -7   1  25     5055.86     4960.04    335.48 o 
  -6   1  25      105.08      435.43    366.83 o 
  -5   1  25    16046.05    14468.99   1005.39 o 
  -4   1  25       22.57      132.07    219.35 o 
  -3   1  25    17800.20    15947.01    548.05 o 
  -2   1  25      148.53      402.34    190.19 o 
  -1   1  25    17597.31    18044.16    440.33 o 
   0   1  25       68.32     1396.32    174.80 o 
   1   1  25      676.52      833.59    161.26 o 
   2   1  25       68.51      842.36    316.19 o 
   3   1  25      778.82      886.12    194.81 o 
   4   1  25        9.77      575.80    273.60 o 
   5   1  25     4476.77     4591.94    335.31 o 
   6   1  25       63.64      127.77    186.29 o 
   7   1  25     4611.61     4118.35    363.66 o 
   8   1  25       10.35      276.23    282.95 o 
   9   1  25     2473.20     1771.17    461.94 o 
  -9   2  25     1806.87     2028.39    305.92 o 
  -8   2  25       60.01      136.26    233.07 o 
  -7   2  25     2542.25     2353.38    528.63 o 
  -6   2  25      194.05      102.88    195.51 o 
  -5   2  25      464.52      255.41    218.82 o 
  -4   2  25       16.95       68.00    216.48 o 
  -3   2  25     1509.18     1405.35    193.13 o 
  -2   2  25     1154.62     1258.95    196.33 o 
  -1   2  25     5777.36     5693.76    245.80 o 
   0   2  25      320.91      985.42    168.94 o 
   1   2  25    19542.13    18546.15    626.62 o 
   2   2  25     4994.73     5273.34    279.82 o 
   3   2  25    12361.50    11103.22    391.94 o 
   4   2  25      161.94      228.67    200.54 o 
   5   2  25     8567.51     8063.88    339.51 o 
   6   2  25      982.75     1450.31    217.36 o 
   7   2  25      534.88     1115.85    221.30 o 
   8   2  25       38.03      555.81    419.94 o 
   9   2  25      128.37      617.56    427.35 o 
  -9   3  25     1169.72     1228.04    219.75 o 
  -8   3  25      306.37      314.24    182.37 o 
  -7   3  25     5808.35     5165.46    357.46 o 
  -6   3  25     1881.18     1622.89    249.63 o 
  -5   3  25     8126.40     8183.11    599.04 o 
  -4   3  25     1378.80     1172.57    197.52 o 
  -3   3  25    10994.57    11470.79    561.54 o 
  -2   3  25      783.70     1266.17    190.50 o 
  -1   3  25     5404.35     5661.25    275.76 o 
   0   3  25      525.29      977.48    205.45 o 
   1   3  25      769.58      783.66    198.66 o 
   2   3  25       23.38      736.26    190.40 o 
   3   3  25      740.49      491.01    185.81 o 
   4   3  25       64.84      323.19    191.85 o 
   5   3  25     4121.14     3613.91    296.38 o 
   6   3  25     1074.21     1438.57    277.52 o 
   7   3  25     2735.14     2998.04    328.46 o 
   8   3  25      317.33      628.94    261.10 o 
  -9   4  25     1235.32     1012.42    360.66 o 
  -8   4  25       45.67      213.85    245.79 o 
  -7   4  25      534.10      200.92    213.19 o 
  -6   4  25      281.95      362.14    179.20 o 
  -5   4  25        6.82      -98.23    167.39 o 
  -4   4  25      203.33      351.11    316.08 o 
  -3   4  25     1262.69     1098.58    185.58 o 
  -2   4  25     2952.27     3226.44    338.22 o 
  -1   4  25     8303.27     7597.78    419.91 o 
   0   4  25     2767.36     3156.90    369.12 o 
   1   4  25     8255.71     7720.40    345.52 o 
   2   4  25     2890.32     3123.15    259.76 o 
   3   4  25     4555.83     4029.88    276.22 o 
   4   4  25     2994.33     2945.62    245.46 o 
   5   4  25     2305.77     2362.48    299.26 o 
   6   4  25      499.67      721.62    262.36 o 
   7   4  25      560.80      611.29    261.85 o 
   8   4  25      156.71      582.29    266.27 o 
  -8   5  25     1039.33      918.03    281.25 o 
  -7   5  25     2928.28     2569.22    315.13 o 
  -6   5  25     2629.95     2644.36    206.44 o 
  -5   5  25     6946.06     6897.93    275.24 o 
  -4   5  25     5473.51     5237.76    381.46 o 
  -3   5  25     8608.87     9403.23    478.31 o 
  -2   5  25     3683.03     4638.27    533.58 o 
  -1   5  25     3469.18     3412.16    327.21 o 
   0   5  25     1016.29     1385.89    218.97 o 
   1   5  25     3459.88     3646.82    271.85 o 
   2   5  25      642.22      695.37    207.41 o 
   3   5  25      472.90      426.48    196.17 o 
   4   5  25     1668.65     1859.56    279.66 o 
   5   5  25      869.52     1246.91    496.52 o 
   6   5  25     1783.50     2063.36    303.69 o 
   7   5  25     2105.97     2131.20    331.66 o 
   8   5  25     1455.90     1624.70    330.01 o 
  -8   6  25      372.44      474.87    273.61 o 
  -7   6  25      530.93      623.87    422.41 o 
  -6   6  25      130.74       64.63    550.87 o 
  -5   6  25      105.27       -7.64    240.99 o 
  -4   6  25     1671.79     1922.42    449.36 o 
  -3   6  25      365.48      748.40    253.91 o 
  -2   6  25     2424.03     2086.48    297.48 o 
  -1   6  25     2267.98     2130.73    300.20 o 
   0   6  25     6965.95     7504.42    352.18 o 
   1   6  25     4168.31     3985.94    284.38 o 
   2   6  25     6004.67     6360.75    411.90 o 
   3   6  25     2415.20     2645.13    325.14 o 
   4   6  25     4489.51     3903.63    371.74 o 
   5   6  25      901.58      901.77    415.00 o 
   6   6  25      963.05     1094.28    288.89 o 
   7   6  25       60.51       -3.83    284.70 o 
  -8   7  25     1015.61     1580.96    501.46 o 
  -7   7  25     1154.16      706.49    484.17 o 
  -6   7  25     2235.29     2678.89    340.59 o 
  -5   7  25     1995.23     2231.25    507.64 o 
  -4   7  25     5838.52     6376.46    439.14 o 
  -3   7  25     5531.89     5406.30    317.89 o 
  -2   7  25     4348.55     4429.51    298.21 o 
  -1   7  25     2721.22     3267.23    336.33 o 
   0   7  25     1125.46     1761.29    446.58 o 
   1   7  25      331.30      585.23    269.65 o 
   2   7  25        0.39      -37.50    251.97 o 
   3   7  25      360.37      468.40    287.43 o 
   4   7  25     1521.11     2337.11    476.76 o 
   5   7  25     1093.23     1766.17    323.58 o 
   6   7  25     1269.35     1709.72    321.27 o 
   7   7  25      749.00      687.39    282.06 o 
  -7   8  25      649.22      474.29    469.35 o 
  -6   8  25       17.65       11.57    277.90 o 
  -5   8  25      186.77      353.44    280.92 o 
  -4   8  25      221.64      -47.81    261.40 o 
  -3   8  25       70.44      814.93    576.80 o 
  -2   8  25     2209.12     2007.57    244.35 o 
  -1   8  25      172.16       29.36    207.55 o 
   0   8  25     7829.78     7977.98    392.08 o 
   1   8  25      229.29      525.89    199.29 o 
   2   8  25     5236.98     5660.14    382.93 o 
   3   8  25      493.25      349.89    205.69 o 
   4   8  25     3288.28     3372.94    301.59 o 
   5   8  25      142.37      273.56    226.43 o 
   6   8  25     1284.72     1684.41    413.77 o 
  -6   9  25     2538.70     1762.23    347.09 o 
  -5   9  25      832.32     1107.28    581.75 o 
  -4   9  25     3002.27     3460.81    384.08 o 
  -3   9  25      342.55      409.57    313.72 o 
  -2   9  25     2382.67     2630.95    579.28 o 
  -1   9  25     1581.46     2100.58    439.71 o 
   0   9  25     1254.86     1442.57    291.11 o 
   1   9  25       93.90      305.01    215.00 o 
   2   9  25       30.47      297.80    289.70 o 
   3   9  25       43.63      311.53    223.32 o 
   4   9  25      546.64      661.63    232.21 o 
   5   9  25      465.77      493.35    304.18 o 
  -5  10  25      350.88      441.83    305.22 o 
  -4  10  25      187.86       53.76    410.06 o 
  -3  10  25        0.78      123.51    348.31 o 
  -2  10  25     1983.06     1736.19    358.63 o 
  -1  10  25      229.50      558.10    352.01 o 
   0  10  25     3879.93     4417.67    702.79 o 
   1  10  25       75.23      167.47    223.15 o 
   2  10  25     4004.67     3863.39    331.46 o 
   3  10  25       60.58      159.57    224.14 o 
   4  10  25     2716.10     2780.81    327.64 o 
  -3  11  25        2.79     -143.96    839.89 o 
  -2  11  25     1369.82     1707.89    383.32 o 
  -1  11  25       88.00      649.47    345.84 o 
   0  11  25      433.24      342.16    333.39 o 
   1  11  25       12.59      628.53    401.42 o 
   2  11  25        0.33     -306.15    306.15 o 
   3  11  25       27.92       83.66    233.52 o 
  -8   0  26     2997.49     3171.81    422.41 o 
  -6   0  26     6334.67     7003.18    543.46 o 
  -4   0  26     3839.70     3114.99    382.89 o 
  -2   0  26     1102.98     1082.96    248.87 o 
   0   0  26     5380.31     5195.01    337.83 o 
   2   0  26     4647.89     4271.30    377.95 o 
   4   0  26    16465.28    15365.00    839.89 o 
   6   0  26     7760.01     7741.78    627.45 o 
   8   0  26     2556.90     2349.21    469.35 o 
  -9   1  26        3.41      -66.14    313.72 o 
  -8   1  26       16.91        6.11    218.01 o 
  -7   1  26      142.07      492.90    232.14 o 
  -6   1  26     1433.57     1419.93    246.22 o 
  -5   1  26        8.42      180.00    201.33 o 
  -4   1  26     9390.37     9394.59    425.33 o 
  -3   1  26      657.05     1048.62    238.58 o 
  -2   1  26    26022.56    24983.45    630.16 o 
  -1   1  26      538.08     1381.66    179.34 o 
   0   1  26    28032.72    29066.13    609.32 o 
   1   1  26      149.87      273.62    149.42 o 
   2   1  26    16165.01    14955.60    372.81 o 
   3   1  26     2315.83     2196.61    220.57 o 
   4   1  26     1103.81      976.25    185.11 o 
   5   1  26       56.24      787.82    573.47 o 
   6   1  26       78.80      152.35    230.02 o 
   7   1  26        5.50       40.44    271.61 o 
   8   1  26      650.41      358.61    282.06 o 
  -9   2  26      154.92      281.22    453.29 o 
  -8   2  26     2916.86     2439.12    294.60 o 
  -7   2  26      297.25      357.49    389.07 o 
  -6   2  26     6866.22     6459.89    397.71 o 
  -5   2  26       28.40      173.40    217.74 o 
  -4   2  26     2276.54     1776.37    416.24 o 
  -3   2  26        9.04      386.71    187.17 o 
  -2   2  26      609.18      283.16    226.71 o 
  -1   2  26      657.23     1089.32    174.37 o 
   0   2  26      765.98     1217.40    170.43 o 
   1   2  26     3946.58     4406.88    268.62 o 
   2   2  26    11664.46     9694.93    372.69 o 
   3   2  26     1078.69     1460.64    214.68 o 
   4   2  26     9858.38     9071.02    358.97 o 
   5   2  26       32.19      166.88    241.89 o 
   6   2  26     7212.60     6726.71    328.08 o 
   7   2  26      319.55      397.71    469.35 o 
   8   2  26     2314.81     2727.16    508.87 o 
  -9   3  26        1.05     -257.60    257.60 o 
  -8   3  26       14.59      417.22    239.63 o 
  -7   3  26      183.07      280.47    232.61 o 
  -6   3  26      623.79      882.54    552.10 o 
  -5   3  26      473.67      544.52    302.61 o 
  -4   3  26     6803.40     6446.86    298.61 o 
  -3   3  26     2979.72     2953.65    224.60 o 
  -2   3  26    16506.88    16885.91    482.09 o 
  -1   3  26      626.28      999.74    163.20 o 
   0   3  26    11206.64    11035.85    407.02 o 
   1   3  26     4976.60     5154.31    295.28 o 
   2   3  26     8696.40     8452.90    354.56 o 
   3   3  26     1579.66     1571.99    223.80 o 
   4   3  26     6530.58     6160.39    305.84 o 
   5   3  26      938.36      935.46    216.76 o 
   6   3  26        1.81      370.59    239.63 o 
   7   3  26        4.24      379.84    233.18 o 
   8   3  26      285.13      488.95    266.03 o 
  -9   4  26      370.23       -2.94    475.52 o 
  -8   4  26     2160.35     2532.21    311.15 o 
  -7   4  26      719.62      782.23    252.00 o 
  -6   4  26     2522.81     2644.06    230.15 o 
  -5   4  26     2308.68     2124.57    223.04 o 
  -4   4  26     2763.32     2797.68    222.66 o 
  -3   4  26      423.76      232.47    162.98 o 
  -2   4  26       34.21      176.85    354.48 o 
  -1   4  26      708.01      916.41    282.02 o 
   0   4  26     1038.49     1211.36    297.17 o 
   1   4  26     1059.45      905.63    212.16 o 
   2   4  26     5037.20     4902.67    287.12 o 
   3   4  26      382.85      294.16    187.30 o 
   4   4  26     4986.93     5217.60    296.06 o 
   5   4  26     4510.29     3920.43    341.32 o 
   6   4  26     3034.80     3048.88    318.74 o 
   7   4  26     1292.23     1143.34    274.52 o 
   8   4  26     2060.26     2545.75    665.73 o 
  -8   5  26       11.15      -83.32    245.99 o 
  -7   5  26      167.18      -87.87    241.86 o 
  -6   5  26      801.47      920.44    180.58 o 
  -5   5  26     1286.00     1543.65    173.78 o 
  -4   5  26     2430.94     2748.62    227.89 o 
  -3   5  26     2714.91     3113.14    321.07 o 
  -2   5  26     3519.99     3954.53    350.65 o 
  -1   5  26     5433.68     6702.51    885.59 o 
   0   5  26    15808.27    16025.36    848.14 o 
   1   5  26     4183.23     4584.23    329.68 o 
   2   5  26     4736.13     5429.16    299.56 o 
   3   5  26     1995.27     2292.74    237.53 o 
   4   5  26      980.78     1495.90    285.24 o 
   5   5  26      181.64      198.42    234.54 o 
   6   5  26       18.82      -15.43    261.73 o 
   7   5  26       92.32      611.22    568.16 o 
   8   5  26      400.28      374.68    283.35 o 
  -8   6  26      799.52     1580.97    586.69 o 
  -7   6  26     1423.56     1664.43    295.70 o 
  -6   6  26     1332.77     1463.80    284.88 o 
  -5   6  26     1299.89     1336.15    215.63 o 
  -4   6  26     2231.15     2374.82    244.55 o 
  -3   6  26      555.50      333.31    248.61 o 
  -2   6  26       20.76      214.60    432.29 o 
  -1   6  26      215.12      577.38    262.95 o 
   0   6  26      472.03      776.92    276.28 o 
   1   6  26      829.28     1113.88    223.71 o 
   2   6  26     1973.61     2240.97    311.65 o 
   3   6  26     5480.83     4412.22    373.93 o 
   4   6  26     3483.09     2728.90    342.57 o 
   5   6  26     2803.68     2511.84    639.80 o 
   6   6  26     2277.01     2375.52    442.18 o 
   7   6  26     2593.65     2669.76    342.78 o 
  -7   7  26       18.90      437.24    484.17 o 
  -6   7  26       44.00      -14.18    269.26 o 
  -5   7  26      776.26      617.04    349.54 o 
  -4   7  26     1292.94     1867.62    339.66 o 
  -3   7  26     4561.24     4686.79    304.66 o 
  -2   7  26     4325.44     4801.98    314.24 o 
  -1   7  26     8941.80     8826.82    479.83 o 
   0   7  26     3101.54     3752.36    273.10 o 
   1   7  26     5897.12     5732.52    413.05 o 
   2   7  26      875.76      845.30    267.07 o 
   3   7  26     4220.49     3797.80    381.53 o 
   4   7  26      152.47      963.70    340.73 o 
   5   7  26      945.42     1161.97    333.48 o 
   6   7  26       88.41      244.29    307.37 o 
   7   7  26        0.29      -21.67    288.38 o 
  -7   8  26     1899.52      975.75    506.40 o 
  -6   8  26     1389.55     1070.34    322.28 o 
  -5   8  26     1585.87     1489.81    448.35 o 
  -4   8  26      120.69      161.94    277.77 o 
  -3   8  26      722.29      848.40    292.46 o 
  -2   8  26       14.45      129.06    382.98 o 
  -1   8  26        4.08       24.23    197.64 o 
   0   8  26      131.04      566.24    202.43 o 
   1   8  26      456.08      608.94    223.30 o 
   2   8  26     1115.16     1004.70    238.39 o 
   3   8  26     1932.83     1856.21    248.83 o 
   4   8  26     2133.77     1957.10    377.45 o 
   5   8  26     1868.25     2259.79    287.08 o 
   6   8  26      777.28      641.69    314.28 o 
  -6   9  26       23.94     -215.47    323.20 o 
  -5   9  26     1994.17     2032.35    361.85 o 
  -4   9  26       42.16      404.33    306.25 o 
  -3   9  26     3348.24     3376.71    392.77 o 
  -2   9  26     1262.56     1263.13    314.40 o 
  -1   9  26     5894.30     5749.25    463.54 o 
   0   9  26     1103.68      722.08    233.68 o 
   1   9  26     3584.01     3383.76    292.54 o 
   2   9  26      755.20      695.96    229.94 o 
   3   9  26     2272.65     2325.56    290.34 o 
   4   9  26       12.65       31.56    224.88 o 
   5   9  26      361.13      763.59    315.34 o 
  -5  10  26     1429.79     1612.20    367.84 o 
  -4  10  26        6.14      -54.00    290.98 o 
  -3  10  26      833.53      572.50    315.28 o 
  -2  10  26        9.39      281.89    301.61 o 
  -1  10  26        7.37     -270.70    270.70 o 
   0  10  26      119.22      452.60    318.04 o 
   1  10  26      442.73      555.90    228.07 o 
   2  10  26      185.38      125.47    241.56 o 
   3  10  26     1675.85     2069.88    301.56 o 
   4  10  26      199.19     -237.61    237.61 o 
  -3  11  26     1700.64     1506.09    386.52 o 
  -2  11  26       26.07      178.60    334.51 o 
  -1  11  26     2507.73     3229.42    491.58 o 
   0  11  26       60.44      124.80    326.93 o 
   1  11  26     3380.50     3164.53    414.20 o 
   2  11  26        4.44     -124.31    307.75 o 
  -9   0  27      206.61      121.04    331.01 o 
  -7   0  27     2204.67     1608.14    385.36 o 
  -5   0  27     7764.67     7203.27    553.34 o 
  -3   0  27    17876.00    15985.03    812.71 o 
  -1   0  27     9284.94    10027.21    458.90 o 
   1   0  27     3280.24     3230.59    291.57 o 
   3   0  27     2538.66     2114.25    417.47 o 
   5   0  27     1760.65     1467.33    377.95 o 
   7   0  27     2598.01     2472.73    471.82 o 
  -9   1  27     2219.26     2428.92    421.18 o 
  -8   1  27        2.58      130.68    466.88 o 
  -7   1  27     3623.47     3392.86    299.47 o 
  -6   1  27        1.59       66.15    206.03 o 
  -5   1  27     2387.09     2153.01    260.26 o 
  -4   1  27       43.99       12.17    210.30 o 
  -3   1  27      860.03     1150.60    205.95 o 
  -2   1  27       74.02     1303.07    279.77 o 
  -1   1  27     1612.27     1833.40    199.74 o 
   0   1  27     1961.95     3081.41    209.87 o 
   1   1  27     7058.17     7153.94    269.06 o 
   2   1  27       32.46      865.62    196.51 o 
   3   1  27    11780.01    10402.30    373.01 o 
   4   1  27      328.70      332.07    191.31 o 
   5   1  27     9277.59     9758.66    523.69 o 
   6   1  27       80.64      364.63    242.49 o 
   7   1  27     2130.30     2326.79    335.36 o 
   8   1  27       59.48     -173.51    267.61 o 
  -9   2  27       36.70       58.03    255.78 o 
  -8   2  27      166.65      297.39    230.78 o 
  -7   2  27     1635.30     1615.39    261.94 o 
  -6   2  27      169.26      507.12    375.48 o 
  -5   2  27     6236.99     5623.65    438.47 o 
  -4   2  27      795.18     1042.35    337.19 o 
  -3   2  27     9239.57     9112.37    353.97 o 
  -2   2  27     1447.53     1544.18    203.25 o 
  -1   2  27     8821.66     9221.22    311.63 o 
   0   2  27     1142.39     1869.11    190.40 o 
   1   2  27     4584.35     4501.13    278.24 o 
   2   2  27     2386.43     2671.56    237.21 o 
   3   2  27      391.45      130.51    189.51 o 
   4   2  27      132.78      771.34    195.20 o 
   5   2  27      896.81      783.59    209.55 o 
   6   2  27       18.48      356.01    334.72 o 
   7   2  27     2040.67     1663.53    408.83 o 
   8   2  27        6.68     -289.02    407.59 o 
  -9   3  27     2016.92     1962.52    306.52 o 
  -8   3  27       45.30     -193.73    279.14 o 
  -7   3  27     1669.90     1726.17    273.82 o 
  -6   3  27      195.78      110.33    565.69 o 
  -5   3  27     1448.55     1003.57    235.91 o 
  -4   3  27      156.88      216.62    178.69 o 
  -3   3  27      115.08      203.06    182.95 o 
  -2   3  27        7.25      548.79    181.17 o 
  -1   3  27     4073.47     4119.62    281.07 o 
   0   3  27     3224.51     4029.11    346.46 o 
   1   3  27     9362.71     8784.04    650.41 o 
   2   3  27     1087.30      965.22    205.61 o 
   3   3  27     9724.50     9087.00    370.31 o 
   4   3  27     1911.25     2354.80    243.20 o 
   5   3  27     7323.58     7139.50    345.51 o 
   6   3  27     1115.13     1366.27    433.53 o 
   7   3  27     2240.37     2224.27    304.17 o 
   8   3  27      306.37      553.34    395.24 o 
  -8   4  27      167.79      309.39    209.95 o 
  -7   4  27     1365.52     1266.52    252.83 o 
  -6   4  27     2094.59     2185.09    538.52 o 
  -5   4  27     5108.47     5311.20    282.68 o 
  -4   4  27     4898.92     5124.18    273.42 o 
  -3   4  27     4418.51     4128.42    248.25 o 
  -2   4  27     2787.05     2953.32    549.63 o 
  -1   4  27     5750.93     5396.72    599.04 o 
   0   4  27     4017.89     4208.36    290.78 o 
   1   4  27     2364.93     2463.75    254.65 o 
   2   4  27     1179.41     1487.25    225.17 o 
   3   4  27       57.73      -38.65    184.91 o 
   4   4  27       14.40      355.05    204.05 o 
   5   4  27      887.58      925.36    269.53 o 
   6   4  27      154.11      229.46    260.92 o 
   7   4  27     1233.71     1241.00    302.21 o 
   8   4  27      630.86      533.43    274.64 o 
  -8   5  27     1280.73     1512.96    284.44 o 
  -7   5  27     1180.36     1367.46    331.01 o 
  -6   5  27      348.62      740.39    179.19 o 
  -5   5  27     2631.31     2884.11    266.98 o 
  -4   5  27       20.76      140.99    279.14 o 
  -3   5  27      512.95      851.43    486.64 o 
  -2   5  27      335.20      575.51    260.11 o 
  -1   5  27     2041.92     1952.97    305.74 o 
   0   5  27     1070.06     1365.34    233.37 o 
   1   5  27     2504.55     3062.53    267.96 o 
   2   5  27     5445.26     5219.76    299.75 o 
   3   5  27     4177.47     3564.48    264.03 o 
   4   5  27     4018.67     3792.40    356.49 o 
   5   5  27     2000.12     1936.69    302.05 o 
   6   5  27     2019.56     2250.39    311.50 o 
   7   5  27      620.64     1061.37    306.10 o 
  -8   6  27      362.69      138.11    280.15 o 
  -7   6  27      157.73     -219.85    434.77 o 
  -6   6  27     1438.47     1425.27    410.06 o 
  -5   6  27     1513.79     1759.45    241.10 o 
  -4   6  27     5147.90     5958.16    330.56 o 
  -3   6  27     2139.94     2229.04    308.03 o 
  -2   6  27    11274.10    10905.36    526.40 o 
  -1   6  27     6068.94     6310.92    426.64 o 
   0   6  27     3003.87     3497.41    419.10 o 
   1   6  27      630.19      652.50    213.10 o 
   2   6  27      727.83     1189.78    287.68 o 
   3   6  27        4.70      320.69    258.52 o 
   4   6  27       18.40      106.34    259.17 o 
   5   6  27      464.09      864.17    309.04 o 
   6   6  27      182.04      174.76    564.45 o 
   7   6  27     1315.57     1119.48    333.41 o 
  -7   7  27     1236.20     1702.01    489.11 o 
  -6   7  27      731.33      355.95    272.22 o 
  -5   7  27      523.75      741.53    275.62 o 
  -4   7  27      245.11      446.70    261.91 o 
  -3   7  27       10.85       86.02    192.12 o 
  -2   7  27      394.82      380.24    202.85 o 
  -1   7  27       55.91      287.29    266.59 o 
   0   7  27     2712.60     2784.99    417.81 o 
   1   7  27      493.75      920.03    591.63 o 
   2   7  27     6358.57     5900.29    424.09 o 
   3   7  27     1675.73     2292.66    384.12 o 
   4   7  27     3386.16     2333.13    331.76 o 
   5   7  27      832.18      833.14    292.11 o 
   6   7  27     2437.12     2456.72    357.05 o 
  -6   8  27     2987.60     2760.57    347.80 o 
  -5   8  27      375.85      270.98    300.04 o 
  -4   8  27     4210.75     3668.45    395.84 o 
  -3   8  27     1011.76     1191.17    305.64 o 
  -2   8  27     4383.92     4135.26    304.38 o 
  -1   8  27      479.39      643.21    247.23 o 
   0   8  27     4734.57     4630.93    444.06 o 
   1   8  27      298.82      432.77    299.97 o 
   2   8  27     1284.05     1195.91    246.68 o 
   3   8  27       25.82      471.42    261.33 o 
   4   8  27       57.82      319.65    220.17 o 
   5   8  27      341.09      102.63    234.36 o 
   6   8  27      453.78      390.22    313.54 o 
  -6   9  27      594.27      564.83    648.44 o 
  -5   9  27      429.16      551.60    331.73 o 
  -4   9  27      137.79        3.48    311.88 o 
  -3   9  27      214.92      336.92    293.25 o 
  -2   9  27      501.56      698.06    331.29 o 
  -1   9  27      167.56      387.87    275.84 o 
   0   9  27     1841.79     1916.25    281.07 o 
   1   9  27      352.87      552.44    307.21 o 
   2   9  27     2374.78     2717.01    281.47 o 
   3   9  27      231.73      274.35    226.20 o 
   4   9  27     2860.38     2901.61    294.51 o 
   5   9  27      190.49      484.49    331.47 o 
  -4  10  27     2339.49     3273.39    727.49 o 
  -3  10  27       75.64      221.05    294.55 o 
  -2  10  27     2806.06     2372.85    388.64 o 
  -1  10  27       19.43     -279.20    279.20 o 
   0  10  27     1762.10     1989.52    386.13 o 
   1  10  27      124.28      845.36    269.71 o 
   2  10  27      667.60      433.10    318.88 o 
   3  10  27      139.02       85.58    253.82 o 
   4  10  27        0.40      209.83    256.22 o 
  -2  11  27       55.85      324.78    521.22 o 
  -1  11  27        7.59      291.40    325.42 o 
   0  11  27     1164.08     1716.11    491.58 o 
   1  11  27        4.25      103.74    339.48 o 
   2  11  27     2451.96     3082.23    420.83 o 
  -8   0  28      589.25      471.82    355.72 o 
  -6   0  28        6.47      669.44    308.78 o 
  -4   0  28     3822.15     3065.59    390.30 o 
  -2   0  28    12685.81    12539.50    529.32 o 
   0   0  28    28202.52    26084.05    811.42 o 
   2   0  28    19208.80    18194.46    620.94 o 
   4   0  28     2794.74     3446.01    474.29 o 
   6   0  28     1742.09     1704.48    454.53 o 
   8   0  28      286.82     -259.38    400.18 o 
  -9   1  28       37.15      382.99    255.33 o 
  -8   1  28     2473.95     2580.42    622.50 o 
  -7   1  28       88.44      145.79    215.84 o 
  -6   1  28     6249.48     5206.68    347.59 o 
  -5   1  28      286.81      494.43    202.94 o 
  -4   1  28    10633.14     9761.51    440.94 o 
  -3   1  28      357.57      166.02    199.27 o 
  -2   1  28     5989.63     5660.05    374.58 o 
  -1   1  28       16.49      285.00    165.02 o 
   0   1  28     3320.86     3662.13    220.58 o 
   1   1  28      527.43     1018.39    221.96 o 
   2   1  28      276.81      390.68    304.43 o 
   3   1  28     1022.26     1338.92    205.24 o 
   4   1  28     3834.42     3506.18    250.56 o 
   5   1  28        3.15      408.71    391.54 o 
   6   1  28     5226.04     4813.24    671.91 o 
   7   1  28        7.71     -147.76    283.52 o 
   8   1  28     2746.38     2684.44    337.11 o 
  -9   2  28       37.55      744.05    280.31 o 
  -8   2  28      644.53     1133.94    286.55 o 
  -7   2  28       13.29      -77.51    212.05 o 
  -6   2  28        5.59      -72.21    202.56 o 
  -5   2  28      168.90      316.96    403.89 o 
  -4   2  28     2762.34     2622.63    302.58 o 
  -3   2  28      419.56      504.44    194.95 o 
  -2   2  28    17659.11    17338.49    513.62 o 
  -1   2  28     2529.88     2773.24    208.75 o 
   0   2  28    28749.87    28677.36    731.37 o 
   1   2  28      513.70      739.99    203.03 o 
   2   2  28    15425.83    14359.12    466.70 o 
   3   2  28     1450.26     1536.07    213.17 o 
   4   2  28    14953.83    13631.46    453.13 o 
   5   2  28     1148.23      813.96    222.20 o 
   6   2  28     1985.11     1819.81    316.47 o 
   7   2  28       18.02      457.76    275.67 o 
   8   2  28       50.97        9.88    417.47 o 
  -9   3  28      194.62      608.39    282.06 o 
  -8   3  28      939.21     1201.29    267.40 o 
  -7   3  28      243.12      442.68    237.07 o 
  -6   3  28     4637.15     4528.92    338.68 o 
  -5   3  28     1322.89     1176.71    204.16 o 
  -4   3  28     5072.80     4734.03    274.37 o 
  -3   3  28     1708.10     1603.54    210.85 o 
  -2   3  28     3850.06     4018.79    378.97 o 
  -1   3  28     1378.83     1589.44    230.00 o 
   0   3  28     1076.97     1316.35    223.77 o 
   1   3  28      154.34      794.21    218.60 o 
   2   3  28      264.14      -22.97    197.06 o 
   3   3  28       19.96      443.74    224.53 o 
   4   3  28     2382.59     2348.05    236.82 o 
   5   3  28      789.83     1179.57    214.27 o 
   6   3  28     1874.76     2193.37    289.41 o 
   7   3  28      662.53      465.53    275.17 o 
   8   3  28     1591.39     2702.46    486.64 o 
  -8   4  28      333.75      724.58    278.89 o 
  -7   4  28      292.54      600.09    254.29 o 
  -6   4  28      139.01      809.01    204.38 o 
  -5   4  28      314.44      479.76    208.57 o 
  -4   4  28     1359.00     1610.43    204.17 o 
  -3   4  28      413.71      496.82    254.89 o 
  -2   4  28     9345.61     9458.39   1168.43 o 
  -1   4  28     1315.48     1851.82    236.43 o 
   0   4  28     8000.44     8305.40    380.61 o 
   1   4  28     3881.90     3774.67    295.75 o 
   2   4  28    13565.88    12505.76    445.61 o 
   3   4  28     2006.28     1960.18    222.68 o 
   4   4  28     3799.90     3431.65    282.50 o 
   5   4  28      505.33      852.01    268.12 o 
   6   4  28     1783.10     1990.57    382.89 o 
   7   4  28      397.99      164.76    269.76 o 
   8   4  28        0.09     -193.06    280.15 o 
  -8   5  28      624.67      691.23    407.59 o 
  -7   5  28     1685.95     1271.33    254.54 o 
  -6   5  28     3293.90     3239.22    225.32 o 
  -5   5  28     1251.82     1166.95    416.54 o 
  -4   5  28     4617.47     4239.56    395.24 o 
  -3   5  28     4679.22     4468.94    375.36 o 
  -2   5  28     5342.77     5635.07    468.11 o 
  -1   5  28      816.99     1271.79    287.26 o 
   0   5  28      318.10      597.78    206.35 o 
   1   5  28      518.16      746.48    207.99 o 
   2   5  28       19.55      235.02    277.65 o 
   3   5  28      555.83      443.06    202.19 o 
   4   5  28     1521.21     1554.90    300.67 o 
   5   5  28      725.73      973.05    345.84 o 
   6   5  28     2691.72     2817.39    569.39 o 
   7   5  28     1830.68     1156.57    323.15 o 
  -7   6  28       67.85      652.15    429.82 o 
  -6   6  28      175.21      207.21    259.50 o 
  -5   6  28       16.86      -44.77    208.94 o 
  -4   6  28      457.43      621.53    215.16 o 
  -3   6  28     1523.63     1864.20    300.92 o 
  -2   6  28     1325.88     2145.93    309.59 o 
  -1   6  28     3338.96     3380.46    475.52 o 
   0   6  28     4812.17     4710.15    308.02 o 
   1   6  28     3607.73     3667.47    332.84 o 
   2   6  28     5014.54     4962.03    411.28 o 
   3   6  28     3196.31     3608.14    359.57 o 
   4   6  28     1236.65     1050.85    273.28 o 
   5   6  28     2082.82     2097.03    336.02 o 
   6   6  28      122.92       64.09    282.71 o 
   7   6  28      259.10      316.36    313.54 o 
  -7   7  28     1348.80      783.07    461.94 o 
  -6   7  28     1224.99     1079.09    303.43 o 
  -5   7  28     2670.67     2681.19    353.15 o 
  -4   7  28     2017.29     2067.49    321.94 o 
  -3   7  28      946.72     1013.15    228.25 o 
  -2   7  28     1155.64     1413.17    292.47 o 
  -1   7  28     3020.21     3330.48    358.47 o 
   0   7  28      402.03      881.28    221.35 o 
   1   7  28       99.03      179.76    277.48 o 
   2   7  28      484.95      708.94    332.25 o 
   3   7  28       70.22      -66.85    267.64 o 
   4   7  28      768.63      863.48    291.50 o 
   5   7  28     1121.87      754.80    319.98 o 
   6   7  28     1129.11     1096.32    329.91 o 
  -6   8  28        2.84      111.70    290.12 o 
  -5   8  28        4.36      354.98    406.36 o 
  -4   8  28        2.54      248.07    282.52 o 
  -3   8  28     2366.74     2702.58    599.04 o 
  -2   8  28     1806.92     1500.27    244.61 o 
  -1   8  28     4224.76     4537.88    315.90 o 
   0   8  28     2292.97     2371.97    269.06 o 
   1   8  28     5208.06     5325.76    338.15 o 
   2   8  28      992.01     1118.13    239.44 o 
   3   8  28     2567.58     2336.98    277.58 o 
   4   8  28     1007.38     1174.86    291.94 o 
   5   8  28     1136.73     1385.22    268.62 o 
  -5   9  28     1680.90     1471.48    731.20 o 
  -4   9  28      308.35      754.71    316.69 o 
  -3   9  28     2827.47     2623.74    592.86 o 
  -2   9  28       74.04      -10.30    299.74 o 
  -1   9  28      443.23      610.26    226.76 o 
   0   9  28      133.99      164.91    213.84 o 
   1   9  28        3.14      214.46    214.69 o 
   2   9  28        4.90      -43.73    217.88 o 
   3   9  28       85.55     -145.63    232.87 o 
   4   9  28      317.68      944.66    418.87 o 
  -4  10  28       36.99      105.97    331.17 o 
  -3  10  28      542.11      883.24    360.01 o 
  -2  10  28       81.44     -195.81    327.07 o 
  -1  10  28     1216.99     1252.93    460.70 o 
   0  10  28      372.19       64.64    603.98 o 
   1  10  28     3394.75     3608.83    317.88 o 
   2  10  28      130.98     -132.43    245.08 o 
   3  10  28     2706.40     2588.69    318.09 o 
  -2  11  28        0.53     -150.69    385.36 o 
  -1  11  28      548.71      473.88    321.62 o 
   0  11  28       19.97      108.16    350.43 o 
   1  11  28       12.13      474.29    513.81 o 
  -9   0  29     2347.90     2257.81    439.71 o 
  -7   0  29     3962.09     3856.07    454.53 o 
  -5   0  29     8807.12     8695.30    605.21 o 
  -3   0  29     4294.63     3275.56    412.53 o 
  -1   0  29       19.12       87.29    243.66 o 
   1   0  29       95.02      117.54    245.19 o 
   3   0  29     4915.02     3683.15    464.41 o 
   5   0  29     6722.28     6921.66    627.45 o 
   7   0  29     3827.15     3569.52    543.46 o 
  -9   1  29      157.11      341.83    310.02 o 
  -8   1  29        0.88      548.96    262.88 o 
  -7   1  29      288.39      147.04    229.69 o 
  -6   1  29       19.92      -96.49    206.78 o 
  -5   1  29     1949.95     1716.95    266.79 o 
  -4   1  29      438.10      161.13    335.95 o 
  -3   1  29     3095.02     3239.37    258.26 o 
  -2   1  29     1213.89     1329.62    195.91 o 
  -1   1  29    13188.48    13164.45    450.32 o 
   0   1  29       34.53      418.64    186.83 o 
   1   1  29     6735.84     6942.64    334.42 o 
   2   1  29     1327.23     1532.15    213.12 o 
   3   1  29     1018.51      878.57    207.08 o 
   4   1  29       27.78      443.30    255.68 o 
   5   1  29       65.93      305.54    266.16 o 
   6   1  29       14.84      660.47    294.01 o 
   7   1  29      245.34     -162.56    539.75 o 
   8   1  29       19.04      647.76    301.86 o 
  -9   2  29     1605.06     1991.72    636.09 o 
  -8   2  29       92.41       84.12    241.88 o 
  -7   2  29     3341.88     3202.67    310.86 o 
  -6   2  29       16.76     -149.03    221.81 o 
  -5   2  29     3969.45     3610.64    548.40 o 
  -4   2  29      240.36      324.89    192.21 o 
  -3   2  29      995.03     1347.92    215.61 o 
  -2   2  29        1.52     1084.97    224.36 o 
  -1   2  29       82.63      450.94    178.86 o 
   0   2  29       30.74     2183.53    254.71 o 
   1   2  29     2775.51     3178.79    274.13 o 
   2   2  29     3164.49     3322.20    260.84 o 
   3   2  29     4236.36     4156.35    276.69 o 
   4   2  29       71.04      328.09    204.18 o 
   5   2  29     6363.42     6452.07    322.33 o 
   6   2  29      237.46      319.71    279.46 o 
   7   2  29     3049.67     3463.97    378.09 o 
   8   2  29      100.39      158.10    427.35 o 
  -8   3  29      106.33      263.72    263.90 o 
  -7   3  29        4.70     -160.05    243.37 o 
  -6   3  29      301.13      560.01    238.76 o 
  -5   3  29     2020.87     1648.13    226.60 o 
  -4   3  29     1160.99     1020.98    193.35 o 
  -3   3  29     8732.99     7872.98    378.39 o 
  -2   3  29     1192.74     1848.03    295.91 o 
  -1   3  29     5274.75     5574.76    319.97 o 
   0   3  29     3545.46     3820.59    285.02 o 
   1   3  29     6959.50     7625.26    458.91 o 
   2   3  29     1515.29     1819.35    233.36 o 
   3   3  29     5899.68     5371.01    318.06 o 
   4   3  29     2183.30     2054.94    242.45 o 
   5   3  29      140.47      -81.45    205.43 o 
   6   3  29        5.21     -131.15    544.69 o 
   7   3  29      158.48     -232.20    402.65 o 
   8   3  29       29.72      -74.11    382.89 o 
  -8   4  29      836.91     1162.68    303.84 o 
  -7   4  29     2088.10     2089.95    310.86 o 
  -6   4  29     1663.62     1755.26    227.75 o 
  -5   4  29     2597.91     3091.99    247.89 o 
  -4   4  29     2111.16     2435.67    234.05 o 
  -3   4  29     2477.95     2822.45    329.46 o 
  -2   4  29       38.07      151.78    248.11 o 
  -1   4  29      228.00      504.67    210.37 o 
   0   4  29        9.63      600.87    210.96 o 
   1   4  29     2402.89     2250.45    241.13 o 
   2   4  29      303.03      627.94    211.50 o 
   3   4  29     5158.85     5132.42    307.38 o 
   4   4  29     3216.29     2932.35    265.72 o 
   5   4  29     2831.03     2768.23    463.17 o 
   6   4  29     1104.27     1163.44    286.40 o 
   7   4  29     1425.36     1294.56    428.59 o 
  -8   5  29       27.88      325.02    281.90 o 
  -7   5  29        5.80     -107.07    275.43 o 
  -6   5  29      447.92     1102.31    188.52 o 
  -5   5  29      293.29      572.18    275.43 o 
  -4   5  29     1490.45     1585.69    294.35 o 
  -3   5  29     1043.30     1337.98    268.08 o 
  -2   5  29     5283.21     5150.71    377.40 o 
  -1   5  29     3558.09     3265.03    271.40 o 
   0   5  29     5039.78     5536.89    327.58 o 
   1   5  29     5449.04     5393.14    422.58 o 
   2   5  29     1767.90     2139.30    241.57 o 
   3   5  29      312.09      410.73    220.51 o 
   4   5  29      163.34      388.22    271.61 o 
   5   5  29       11.26       66.12    248.68 o 
   6   5  29      248.18      496.41    308.45 o 
   7   5  29      662.14      861.50    300.74 o 
  -7   6  29     1309.60     1459.92    461.94 o 
  -6   6  29     1789.58     2080.46    329.56 o 
  -5   6  29     2703.76     2920.75    344.98 o 
  -4   6  29      706.94      907.83    365.60 o 
  -3   6  29     1567.14     2218.78    314.24 o 
  -2   6  29     1133.42     1350.84    291.22 o 
  -1   6  29      237.52      580.58    384.12 o 
   0   6  29      288.81      749.36    219.68 o 
   1   6  29      510.69      540.17    211.87 o 
   2   6  29     1556.60     2085.87    323.26 o 
   3   6  29     1394.52     1487.58    313.02 o 
   4   6  29     2468.63     2134.45    497.76 o 
   5   6  29     2609.48     2328.71    345.99 o 
   6   6  29     2551.31     2348.01    354.38 o 
  -7   7  29       12.70      212.44    461.94 o 
  -6   7  29      379.67      555.02    284.17 o 
  -5   7  29       16.47      309.01    332.25 o 
  -4   7  29     2369.56     2294.46    440.94 o 
  -3   7  29      405.97      417.75    215.90 o 
  -2   7  29     4021.67     3760.90    364.47 o 
  -1   7  29      351.18      741.63    307.55 o 
   0   7  29     6250.59     6704.11    361.72 o 
   1   7  29      477.53      273.21    264.81 o 
   2   7  29     3432.02     3186.94   1073.33 o 
   3   7  29       35.21      116.27    255.76 o 
   4   7  29      771.27      717.13    278.94 o 
   5   7  29       35.84      143.63    330.98 o 
   6   7  29        2.66      372.33    318.87 o 
  -6   8  29     1320.50     1720.37    339.62 o 
  -5   8  29      588.24      703.27    319.21 o 
  -4   8  29     1300.16     1612.10    323.08 o 
  -3   8  29      125.18      450.29    396.48 o 
  -2   8  29       27.61      831.56    261.21 o 
  -1   8  29       56.28      483.07    235.43 o 
   0   8  29      601.42      686.05    222.64 o 
   1   8  29      299.00      427.99    267.40 o 
   2   8  29     1070.86     1523.17    317.13 o 
   3   8  29      497.39      665.16    229.63 o 
   4   8  29     1764.99     1602.66    280.24 o 
   5   8  29      840.17      692.73    253.99 o 
  -5   9  29        7.29      150.31    293.56 o 
  -4   9  29     2418.23     2410.07    367.40 o 
  -3   9  29       16.69      -54.86    289.26 o 
  -2   9  29     2658.95     2635.42    484.17 o 
  -1   9  29      283.44      376.76    227.09 o 
   0   9  29     2361.49     2282.17    377.21 o 
   1   9  29      134.69      192.12    239.17 o 
   2   9  29     1869.73     1948.23    324.50 o 
   3   9  29       96.67       93.27    307.57 o 
   4   9  29      503.66      600.76    248.98 o 
  -3  10  29       40.12     -117.45    325.26 o 
  -2  10  29      232.65      113.76    329.84 o 
  -1  10  29        8.32      236.15    479.23 o 
   0  10  29       40.96     -100.69    306.59 o 
   1  10  29       36.37      398.12    228.83 o 
   2  10  29     1148.89     1769.57    361.95 o 
   3  10  29      128.01      237.68    373.09 o 
  -8   0  30     1378.87     1282.06    405.12 o 
  -6   0  30     4471.82     4705.84    489.11 o 
  -4   0  30    11291.06    10515.88    652.15 o 
  -2   0  30    22037.01    22150.65    752.61 o 
   0   0  30     4857.21     5387.78    367.44 o 
   2   0  30     1170.58     1343.82    370.54 o 
   4   0  30       66.06      274.20    377.95 o 
   6   0  30     2066.03     1660.01    422.41 o 
   8   0  30     1292.45     1131.38    476.76 o 
  -8   1  30     1724.05      988.31    331.01 o 
  -7   1  30        1.35     -277.90    277.90 o 
  -6   1  30     1234.66     1237.72    289.02 o 
  -5   1  30       44.08       16.65    274.20 o 
  -4   1  30       34.87     -221.93    221.93 o 
  -3   1  30      490.68      495.00    193.07 o 
  -2   1  30     2289.64     2690.68    215.69 o 
  -1   1  30      585.49      859.91    187.71 o 
   0   1  30     7204.32     7622.28    300.44 o 
   1   1  30     1266.54     1272.98    212.91 o 
   2   1  30    12887.60    12569.77    554.62 o 
   3   1  30      498.41      293.27    195.88 o 
   4   1  30     8698.26     8609.80    675.61 o 
   5   1  30       32.82      122.58    264.49 o 
   6   1  30     4463.43     4638.32    513.81 o 
   7   1  30       51.13     -177.98    274.18 o 
   8   1  30      940.99      731.32    334.33 o 
  -8   2  30      449.75      587.96    249.33 o 
  -7   2  30       50.92      404.19    240.92 o 
  -6   2  30     3828.24     3482.41    300.99 o 
  -5   2  30      526.19      504.36    215.95 o 
  -4   2  30     9026.66     8502.90    356.60 o 
  -3   2  30     1343.22     1530.32    240.76 o 
  -2   2  30    12815.54    12676.98    379.38 o 
  -1   2  30     2149.68     2603.89    254.94 o 
   0   2  30    11406.52    12072.32    532.71 o 
   1   2  30      936.30     1308.91    229.93 o 
   2   2  30     2842.46     2821.18    252.39 o 
   3   2  30       43.86      609.13    206.75 o 
   4   2  30       58.99      131.94    189.14 o 
   5   2  30        0.75      292.61    413.77 o 
   6   2  30      810.62      687.22    289.08 o 
   7   2  30        8.75      494.05    417.47 o 
   8   2  30     1291.78     1099.26    474.29 o 
  -8   3  30     1204.22     1408.59    279.86 o 
  -7   3  30      350.80      458.04    248.13 o 
  -6   3  30      682.40      786.83    287.78 o 
  -5   3  30      245.15      272.94    186.67 o 
  -4   3  30      253.57      305.26    187.78 o 
  -3   3  30       61.49      373.90    193.17 o 
  -2   3  30     2883.52     2698.74    337.19 o 
  -1   3  30      234.27      566.45    242.62 o 
   0   3  30    10164.11     9069.54    385.60 o 
   1   3  30     1110.47     1251.56    290.34 o 
   2   3  30     9943.23     8884.05    571.42 o 
   3   3  30     1022.55     1242.52    225.23 o 
   4   3  30     7608.58     7534.34    363.29 o 
   5   3  30      737.60      735.38    223.30 o 
   6   3  30     3166.83     2186.18    501.46 o 
   7   3  30      193.84      696.61    434.77 o 
  -8   4  30      328.33      627.89    281.58 o 
  -7   4  30      965.15     1434.01    227.58 o 
  -6   4  30     2959.58     2788.48    245.09 o 
  -5   4  30     1887.61     1502.47    230.12 o 
  -4   4  30     8557.10     9396.08    505.03 o 
  -3   4  30     2684.25     3015.06    331.76 o 
  -2   4  30     5766.08     6399.57    423.69 o 
  -1   4  30     4811.48     5015.43    464.24 o 
   0   4  30     6091.63     6604.86    339.95 o 
   1   4  30     1241.09     1677.71    246.19 o 
   2   4  30      880.48      800.36    228.55 o 
   3   4  30      746.44      865.38    218.46 o 
   4   4  30      153.10      249.61    228.80 o 
   5   4  30       79.98      220.18    257.64 o 
   6   4  30      631.13      553.21    418.71 o 
   7   4  30      380.48      189.14    323.60 o 
  -7   5  30      814.57      556.65    278.33 o 
  -6   5  30      762.00      952.24    284.42 o 
  -5   5  30      166.43      308.42    272.27 o 
  -4   5  30      288.30      588.09    271.16 o 
  -3   5  30      154.32      158.53    243.35 o 
  -2   5  30      758.04      705.32    273.54 o 
  -1   5  30      193.99      416.76    258.48 o 
   0   5  30     5231.84     5474.82    338.70 o 
   1   5  30      814.01     1266.76    226.71 o 
   2   5  30     4479.96     4369.25    368.13 o 
   3   5  30     2245.79     2205.20    550.87 o 
   4   5  30     3557.49     3883.08    364.17 o 
   5   5  30     1208.24      888.70    292.45 o 
   6   5  30      956.45     1596.60    322.92 o 
   7   5  30      583.38      622.86    510.11 o 
  -7   6  30      477.90      -51.88    476.76 o 
  -6   6  30      693.08      918.17    615.09 o 
  -5   6  30     1379.57     1459.90    239.30 o 
  -4   6  30     4008.82     3858.65    384.12 o 
  -3   6  30     4212.17     3816.44    352.85 o 
  -2   6  30     5087.98     5314.76    397.06 o 
  -1   6  30     3857.56     4418.02    308.30 o 
   0   6  30     2245.98     2084.34    405.69 o 
   1   6  30     1493.18     1663.18    332.63 o 
   2   6  30      287.87      559.23    281.12 o 
   3   6  30      422.95      488.79    273.77 o 
   4   6  30       63.87      210.01    565.69 o 
   5   6  30        4.69      360.07    313.97 o 
   6   6  30      797.89      955.81    379.18 o 
  -6   7  30      204.66      381.25    397.71 o 
  -5   7  30       62.83      -66.28    277.14 o 
  -4   7  30       11.52     -115.25    255.70 o 
  -3   7  30        2.09     -219.99    249.17 o 
  -2   7  30       40.25      201.55    277.69 o 
  -1   7  30     1634.31     1593.96    250.71 o 
   0   7  30     1289.16     1501.07    253.88 o 
   1   7  30     2149.90     1858.85    327.17 o 
   2   7  30     2312.40     2060.35    419.94 o 
   3   7  30     2339.64     2525.87    363.24 o 
   4   7  30     1634.45     1702.28    313.58 o 
   5   7  30     1858.00     1808.54    379.89 o 
   6   7  30      468.99      271.37    323.25 o 
  -6   8  30      680.44     1091.68    412.53 o 
  -5   8  30     2522.54     2795.60    498.99 o 
  -4   8  30     1109.78     1481.85    463.17 o 
  -3   8  30     2471.12     2530.44    365.03 o 
  -2   8  30     1037.56      910.35    234.49 o 
  -1   8  30     2204.91     2561.95    283.80 o 
   0   8  30      581.37      667.31    246.55 o 
   1   8  30     1933.90     1932.19    327.31 o 
   2   8  30      219.51       44.57    662.03 o 
   3   8  30       29.00      114.49    436.00 o 
   4   8  30       64.41      292.58    258.69 o 
   5   8  30       91.98      416.42    259.57 o 
  -4   9  30       47.55       69.17    300.29 o 
  -3   9  30       16.91     -101.01    532.34 o 
  -2   9  30      378.78      553.70    768.25 o 
  -1   9  30      626.36      638.17    234.57 o 
   0   9  30      581.52       18.43    241.36 o 
   1   9  30     1756.87     2056.33    266.29 o 
   2   9  30      582.65      817.46    242.37 o 
   3   9  30     2529.60     3023.56    336.25 o 
   4   9  30      205.72     -173.59    241.14 o 
  -3  10  30     2403.12     1771.20    412.40 o 
  -2  10  30      120.14       22.93    344.98 o 
  -1  10  30     1919.98     2024.28    372.76 o 
   0  10  30       73.37      277.75    321.94 o 
   1  10  30      736.52      194.90    247.55 o 
   2  10  30       19.25        4.42    275.47 o 
  -7   0  31      214.19       17.29    326.07 o 
  -5   0  31        8.68     -306.31    306.31 o 
  -3   0  31      392.74      295.74    328.54 o 
  -1   0  31     5116.31     4939.12    495.29 o 
   1   0  31    16435.20    16049.54    602.89 o 
   3   0  31     4696.46     3831.37    484.17 o 
   5   0  31     1970.39     1741.53    474.29 o 
   7   0  31      473.39      538.52    434.77 o 
  -8   1  31       10.24      467.35    271.41 o 
  -7   1  31     3698.63     3450.76    410.06 o 
  -6   1  31       91.74       45.02    227.10 o 
  -5   1  31     6774.40     6688.94    387.59 o 
  -4   1  31      120.83      167.89    186.56 o 
  -3   1  31     6868.59     6171.53    313.46 o 
  -2   1  31      273.53      697.96    184.85 o 
  -1   1  31      969.57     1064.44    190.13 o 
   0   1  31       44.97     1044.01    240.38 o 
   1   1  31      562.87      529.21    197.96 o 
   2   1  31     1674.44     2257.08    231.46 o 
   3   1  31      337.47      403.50    253.88 o 
   4   1  31       22.00      467.33    245.99 o 
   5   1  31     3545.20     3427.57    360.31 o 
   6   1  31        7.56     -160.57    348.31 o 
   7   1  31     2931.94     2870.09    470.58 o 
  -8   2  31      193.13      351.42    276.36 o 
  -7   2  31      289.85      329.71    253.57 o 
  -6   2  31       61.40      147.83    236.00 o 
  -5   2  31       58.95      213.45    225.79 o 
  -4   2  31      401.72      504.16    190.67 o 
  -3   2  31     3279.66     2834.88    340.97 o 
  -2   2  31     1329.39     1970.92    270.98 o 
  -1   2  31     9089.46    10105.10    415.62 o 
   0   2  31      167.58      528.09    259.06 o 
   1   2  31    10277.25    11115.50    426.31 o 
   2   2  31     1504.20     1759.21    224.26 o 
   3   2  31    10101.04     9842.68    572.65 o 
   4   2  31      475.65      320.58    263.91 o 
   5   2  31     2704.75     2307.10    326.70 o 
   6   2  31       55.07      211.04    274.21 o 
   7   2  31       99.30      -22.23    390.30 o 
  -8   3  31      361.51      659.96    263.13 o 
  -7   3  31     1812.29     1921.72    296.43 o 
  -6   3  31      729.40      358.59    190.71 o 
  -5   3  31     4555.46     4582.69    289.29 o 
  -4   3  31     1108.20     1071.96    210.44 o 
  -3   3  31     3313.15     3073.79    320.25 o 
  -2   3  31     2101.98     2411.47    265.78 o 
  -1   3  31     3788.78     3437.06    281.63 o 
   0   3  31        6.58      855.43    219.49 o 
   1   3  31      125.75      147.19    203.91 o 
   2   3  31      251.80      396.15    289.01 o 
   3   3  31      955.92      938.67    235.23 o 
   4   3  31      371.62      435.05    218.02 o 
   5   3  31     1335.63     1480.49    245.98 o 
   6   3  31      237.82      160.57    402.65 o 
   7   3  31     2132.48     1832.93    469.35 o 
  -8   4  31      110.51      321.82    271.11 o 
  -7   4  31      756.03     1013.12    433.70 o 
  -6   4  31       14.54      735.23    213.18 o 
  -5   4  31      181.33      385.54    258.86 o 
  -4   4  31      298.39      592.76    247.35 o 
  -3   4  31     1407.47     1235.20    285.89 o 
  -2   4  31      370.46      776.26    352.01 o 
  -1   4  31     5845.02     5471.61    324.70 o 
   0   4  31     3751.77     4097.15    285.89 o 
   1   4  31     8344.25     8427.47    380.32 o 
   2   4  31     1120.62     1380.25    230.29 o 
   3   4  31     4598.71     4426.83    303.65 o 
   4   4  31      340.42      557.64    219.01 o 
   5   4  31     1277.45     1517.59    301.31 o 
   6   4  31      380.13      913.06    298.31 o 
   7   4  31       59.06      911.52    474.29 o 
  -7   5  31      924.89      805.30    412.53 o 
  -6   5  31     2454.84     2438.20    258.49 o 
  -5   5  31     2809.57     2953.66    622.50 o 
  -4   5  31     3320.07     4182.46    800.36 o 
  -3   5  31     4273.86     4182.25    436.00 o 
  -2   5  31      965.95     1330.86    283.76 o 
  -1   5  31      356.22      371.61    228.71 o 
   0   5  31      466.13      870.90    219.97 o 
   1   5  31       94.44      275.46    224.60 o 
   2   5  31       11.73       76.65    220.35 o 
   3   5  31     1428.09     1246.76    594.10 o 
   4   5  31      426.40      943.83    276.16 o 
   5   5  31     2767.76     2792.11    382.89 o 
   6   5  31     1290.93     1305.39    311.73 o 
  -7   6  31      341.50       59.29    461.94 o 
  -6   6  31        2.74      154.72    253.93 o 
  -5   6  31        1.43      116.15    216.38 o 
  -4   6  31       27.22     -241.80    249.34 o 
  -3   6  31       37.14      130.42    261.94 o 
  -2   6  31     1884.51     1883.74    319.21 o 
  -1   6  31     1502.97     1802.89    251.01 o 
   0   6  31     1830.50     1736.84    247.41 o 
   1   6  31     1862.37     2019.34    294.89 o 
   2   6  31     3956.62     3347.38    355.40 o 
   3   6  31     1106.89     1086.30    337.19 o 
   4   6  31     2263.23     2253.67    353.96 o 
   5   6  31      276.88      577.54    314.99 o 
   6   6  31      147.25      260.61    330.13 o 
  -6   7  31     1657.12     2030.32    354.64 o 
  -5   7  31     1477.95      997.79    313.69 o 
  -4   7  31     1597.53     1858.13    386.60 o 
  -3   7  31      671.78      650.38    216.00 o 
  -2   7  31     1108.24      769.66    297.82 o 
  -1   7  31      244.69      266.49    217.05 o 
   0   7  31      601.70      673.45    224.84 o 
   1   7  31      126.77      356.32    272.57 o 
   2   7  31      246.28      721.03    382.89 o 
   3   7  31      567.95      550.17    312.04 o 
   4   7  31      406.74      343.65    634.86 o 
   5   7  31      980.56     1495.96    517.52 o 
  -5   8  31      103.45      197.00    301.07 o 
  -4   8  31      461.83      553.61    331.01 o 
  -3   8  31      124.72     -155.21    276.56 o 
  -2   8  31     1731.52     1569.93    264.78 o 
  -1   8  31      408.17      376.03    231.44 o 
   0   8  31     3610.42     3498.40    312.90 o 
   1   8  31      332.90      540.91    394.01 o 
   2   8  31     2586.18     2382.65    343.59 o 
   3   8  31      553.07      594.25    503.93 o 
   4   8  31     1252.98     1066.66    390.32 o 
  -4   9  31     2107.31     2013.47    372.23 o 
  -3   9  31       87.69      171.59    307.55 o 
  -2   9  31     1236.90     1509.78    353.70 o 
  -1   9  31       10.21     -345.53    345.53 o 
   0   9  31       69.27      176.79    470.12 o 
   1   9  31        7.65       28.02    434.55 o 
   2   9  31       40.37      171.55    225.25 o 
   3   9  31      188.21      240.07    258.26 o 
  -2  10  31     1113.82     1381.04    382.72 o 
  -1  10  31       22.48     -251.84    337.20 o 
   0  10  31     1884.37     2393.40    461.94 o 
   1  10  31      347.69      367.06    256.25 o 
  -8   0  32     3186.11     3695.50    513.81 o 
  -6   0  32     5720.32     4503.28    476.76 o 
  -4   0  32     5861.53     4849.11    508.87 o 
  -2   0  32     2006.79     1898.46    286.45 o 
   0   0  32      659.09      403.16    622.50 o 
   2   0  32     2967.05     2991.48    454.53 o 
   4   0  32     5103.78     4347.65    516.28 o 
   6   0  32     3807.27     3594.22    558.28 o 
  -8   1  32      158.15     -251.64    251.64 o 
  -7   1  32       12.71      329.54    244.85 o 
  -6   1  32     1322.76      857.71    257.88 o 
  -5   1  32       60.37      438.94    248.35 o 
  -4   1  32     7108.50     6734.36    330.49 o 
  -3   1  32      299.68      430.34    176.89 o 
  -2   1  32    11696.28    11853.16    450.79 o 
  -1   1  32      904.96      617.08    177.03 o 
   0   1  32    14845.63    15376.97    506.94 o 
   1   1  32       81.70      134.21    193.36 o 
   2   1  32     6721.36     7317.87    351.64 o 
   3   1  32        2.75        0.34    250.37 o 
   4   1  32      652.91      664.45    277.58 o 
   5   1  32      106.54      688.37    288.05 o 
   6   1  32       10.87       81.89    533.58 o 
   7   1  32        1.99      297.53    496.52 o 
  -8   2  32     2337.75     2371.93    469.35 o 
  -7   2  32      230.95      300.93    348.31 o 
  -6   2  32     3091.12     2788.70    597.80 o 
  -5   2  32       15.56      390.25    191.90 o 
  -4   2  32     2307.25     2137.71    234.45 o 
  -3   2  32      401.44      340.60    242.87 o 
  -2   2  32      637.92      193.30    213.75 o 
  -1   2  32       76.14      890.25    235.41 o 
   0   2  32      152.57      162.46    200.59 o 
   1   2  32      526.10     1761.16    250.47 o 
   2   2  32     1985.17     2110.53    246.21 o 
   3   2  32      870.76     1369.99    294.32 o 
   4   2  32     3823.20     3245.00    379.18 o 
   5   2  32      153.61     -113.73    275.39 o 
   6   2  32     2878.62     2319.57    347.92 o 
   7   2  32       43.00     -385.36    385.36 o 
  -8   3  32       38.87       -4.24    281.19 o 
  -7   3  32       37.08      239.62    272.57 o 
  -6   3  32     1431.64     1445.03    231.75 o 
  -5   3  32      529.28      596.02    202.31 o 
  -4   3  32     7309.92     7488.90    791.72 o 
  -3   3  32     1253.82     1206.60    284.17 o 
  -2   3  32    10643.81    11054.04    444.26 o 
  -1   3  32     1164.25     1646.21    247.00 o 
   0   3  32     7478.95     7646.62    363.80 o 
   1   3  32     1840.78     2061.01    261.02 o 
   2   3  32     5294.66     4776.73    303.52 o 
   3   3  32     1144.32     1514.79    242.75 o 
   4   3  32     1691.50     1648.88    260.55 o 
   5   3  32      132.52       77.22    659.56 o 
   6   3  32       26.83     -363.13    432.29 o 
   7   3  32       21.79     -370.54    375.48 o 
  -7   4  32     1107.25      779.71    231.36 o 
  -6   4  32     1963.15     2224.60    356.66 o 
  -5   4  32      721.33     1119.90    283.93 o 
  -4   4  32     2790.64     2575.74    338.68 o 
  -3   4  32      124.66      249.10    275.37 o 
  -2   4  32      301.55      385.65    248.68 o 
  -1   4  32       12.86      365.22    227.15 o 
   0   4  32      745.60      894.94    238.22 o 
   1   4  32      238.40      886.25    228.38 o 
   2   4  32     4336.81     3929.70    292.92 o 
   3   4  32      468.81      904.79    235.97 o 
   4   4  32     2179.66     2020.16    265.98 o 
   5   4  32      938.73      817.87    300.36 o 
   6   4  32     1440.87     1268.88    309.11 o 
  -7   5  32      266.78      728.73    481.70 o 
  -6   5  32      759.20     1040.46    239.24 o 
  -5   5  32      819.16      523.52    539.75 o 
  -4   5  32     2228.30     3249.65    928.82 o 
  -3   5  32     3019.71     3634.69    368.93 o 
  -2   5  32     6365.97     7238.08    466.67 o 
  -1   5  32     2003.61     2290.68    479.36 o 
   0   5  32     4397.39     4319.72    317.54 o 
   1   5  32     2175.09     2221.81    266.17 o 
   2   5  32     2114.44     2128.53    267.26 o 
   3   5  32      624.46      552.22    281.32 o 
   4   5  32      152.45      349.91    316.19 o 
   5   5  32      173.77      229.73    375.48 o 
   6   5  32       10.02        7.57    298.50 o 
  -6   6  32     1157.19     1127.23    298.31 o 
  -5   6  32      736.16      856.27    243.48 o 
  -4   6  32      682.64      708.97    286.62 o 
  -3   6  32      303.55       16.41    276.61 o 
  -2   6  32      329.53      526.59    395.24 o 
  -1   6  32       12.08       68.56    208.32 o 
   0   6  32      176.14      109.00    214.96 o 
   1   6  32      411.38      693.95    238.78 o 
   2   6  32     1515.53     1279.01    482.94 o 
   3   6  32     1339.39     1864.28    323.90 o 
   4   6  32     1707.67     1274.83    303.87 o 
   5   6  32     1509.71     1759.13    331.10 o 
   6   6  32     1159.40      479.85    453.29 o 
  -6   7  32      330.43      560.84    416.24 o 
  -5   7  32      761.32      915.18    311.76 o 
  -4   7  32     1677.06     1853.67    266.79 o 
  -3   7  32     1719.13     2233.29    261.91 o 
  -2   7  32     2108.70     2187.72    331.47 o 
  -1   7  32     4260.87     4518.62    516.91 o 
   0   7  32     1680.51     1716.67    324.96 o 
   1   7  32     2667.88     3018.39    378.64 o 
   2   7  32      774.51      667.85    303.89 o 
   3   7  32     1144.36     1816.99    339.19 o 
   4   7  32      125.22      368.07    280.60 o 
   5   7  32       27.95     -100.40    471.82 o 
  -5   8  32     1105.43     1264.72    343.26 o 
  -4   8  32      290.45     -290.64    300.01 o 
  -3   8  32       99.58      -99.82    285.98 o 
  -2   8  32       35.78       32.93    455.51 o 
  -1   8  32       24.38       62.91    227.89 o 
   0   8  32      171.97      531.97    421.18 o 
   1   8  32      982.93      956.44    368.07 o 
   2   8  32      242.79      363.65    302.89 o 
   3   8  32     1442.92     2133.63    365.87 o 
   4   8  32      719.06      618.53    405.78 o 
  -4   9  32      271.27      217.38    395.24 o 
  -3   9  32     2306.08     2237.31    581.75 o 
  -2   9  32      192.09      157.35    358.19 o 
  -1   9  32     2538.82     2998.55    310.50 o 
   0   9  32      658.31      228.14    252.32 o 
   1   9  32     1827.29     1894.68    286.36 o 
   2   9  32      303.02      391.69    255.87 o 
   3   9  32     1233.12     1416.83    277.69 o 
  -1  10  32        6.62     -259.38    400.18 o 
   0  10  32      115.35     -170.45    368.07 o 
  -7   0  33     1935.09     1929.27    439.71 o 
  -5   0  33     5380.70     5335.75    526.16 o 
  -3   0  33     7727.86     6383.45    662.03 o 
  -1   0  33     2373.70     2370.07    304.80 o 
   1   0  33     1246.41     1526.62    395.24 o 
   3   0  33       24.17      340.90    368.07 o 
   5   0  33     1396.37     1329.00    434.77 o 
   7   0  33     1986.16     1687.19    506.40 o 
  -8   1  33      122.89      265.67    267.61 o 
  -7   1  33     1406.59     1618.73    284.69 o 
  -6   1  33        2.20     -187.85    250.62 o 
  -5   1  33      543.03      353.43    511.34 o 
  -4   1  33       80.08      244.88    195.38 o 
  -3   1  33       14.03      -34.69    165.34 o 
  -2   1  33      861.04     1493.98    200.01 o 
  -1   1  33     3071.93     3797.17    292.35 o 
   0   1  33      538.03     1624.21    233.58 o 
   1   1  33     9528.48    10170.69    413.78 o 
   2   1  33       46.20      445.88    244.54 o 
   3   1  33     8472.14     7277.79   1023.92 o 
   4   1  33      239.84      436.94    272.86 o 
   5   1  33     3958.93     3824.16    452.06 o 
   6   1  33        3.36     -271.67    271.67 o 
   7   1  33     1495.61     1734.32    358.57 o 
  -8   2  33       93.79     -212.97    468.11 o 
  -7   2  33      727.38      508.93    293.96 o 
  -6   2  33      104.80      164.36    280.37 o 
  -5   2  33     4584.93     4495.52    288.38 o 
  -4   2  33      420.20      219.95    200.05 o 
  -3   2  33     4366.87     4304.71    726.26 o 
  -2   2  33      292.40      382.39    201.51 o 
  -1   2  33     6331.37     7059.69    421.47 o 
   0   2  33     1274.40     1279.05    234.00 o 
   1   2  33     1925.37     2061.23    251.47 o 
   2   2  33       56.34       37.43    198.69 o 
   3   2  33       25.31      328.19    285.38 o 
   4   2  33        0.98     -265.23    265.23 o 
   5   2  33      711.94      190.41    355.72 o 
   6   2  33       10.77      -42.17    289.39 o 
   7   2  33     2028.51     1588.38    518.75 o 
  -7   3  33     1410.42     1307.39    277.70 o 
  -6   3  33      316.52      124.88    216.86 o 
  -5   3  33      344.90      428.96    252.31 o 
  -4   3  33       11.32      576.83    464.41 o 
  -3   3  33      219.86      278.11    270.82 o 
  -2   3  33      105.91      975.21    240.71 o 
  -1   3  33     3953.15     4027.07    295.56 o 
   0   3  33      774.01     1438.14    233.73 o 
   1   3  33     5385.87     5352.93    328.76 o 
   2   3  33      572.31      870.08    237.36 o 
   3   3  33     6140.52     5969.76    339.66 o 
   4   3  33      387.06      549.56    335.68 o 
   5   3  33     3221.61     3339.05    375.24 o 
   6   3  33      318.91     -237.14    402.65 o 
  -7   4  33     1142.25      927.88    241.99 o 
  -6   4  33     1251.60     1347.89    349.54 o 
  -5   4  33     1702.77     1920.06    334.72 o 
  -4   4  33     1766.05     1968.77    312.43 o 
  -3   4  33     5059.71     5483.64    636.09 o 
  -2   4  33     1362.73     1250.99    244.24 o 
  -1   4  33     2793.94     3021.46    292.79 o 
   0   4  33      936.28     1411.51    236.40 o 
   1   4  33     1713.97     1906.47    253.67 o 
   2   4  33      398.00      683.29    233.43 o 
   3   4  33       13.24       38.94    219.73 o 
   4   4  33        0.46     -251.77    251.77 o 
   5   4  33     1112.44     1262.76    304.80 o 
   6   4  33      304.14      -81.52    437.24 o 
  -7   5  33      615.41      810.24    454.53 o 
  -6   5  33      185.66      -26.09    219.91 o 
  -5   5  33      404.71      508.54    285.54 o 
  -4   5  33       54.87      391.60    280.18 o 
  -3   5  33      414.33      276.66    286.55 o 
  -2   5  33      145.51      915.60    452.06 o 
  -1   5  33     1167.05     1310.14    262.96 o 
   0   5  33      923.08     1713.73    247.58 o 
   1   5  33     4730.30     4591.74    325.85 o 
   2   5  33     2694.38     2541.25    276.15 o 
   3   5  33     2454.89     2469.43    338.95 o 
   4   5  33     1464.47     2061.24    338.21 o 
   5   5  33     1969.44     2443.34    356.01 o 
   6   5  33      559.42      394.35    315.28 o 
  -6   6  33     1204.83     1213.86    729.96 o 
  -5   6  33      880.08     1072.54    241.47 o 
  -4   6  33     2723.87     2857.01    380.42 o 
  -3   6  33     1802.05     2066.46    660.79 o 
  -2   6  33     2553.45     2825.72    353.75 o 
  -1   6  33     1374.75     1803.60    464.12 o 
   0   6  33     1467.82     1827.76    252.58 o 
   1   6  33       24.65      464.93    235.76 o 
   2   6  33      386.98      375.03    331.01 o 
   3   6  33       22.82     -272.22    272.22 o 
   4   6  33        1.11      187.92    410.06 o 
   5   6  33      802.71      391.71    324.50 o 
  -5   7  33        6.40      612.18    365.60 o 
  -4   7  33       88.01      343.10    299.90 o 
  -3   7  33       31.51      688.90    292.08 o 
  -2   7  33      264.21        2.84    277.90 o 
  -1   7  33      481.56      670.12    269.66 o 
   0   7  33     2222.96     2348.34    353.71 o 
   1   7  33     1463.67     1211.39    318.71 o 
   2   7  33     2370.07     2400.59    552.10 o 
   3   7  33     1859.86     1782.01    370.54 o 
   4   7  33     2010.79     2093.54    338.68 o 
  -4   8  33     1505.26     1700.86    559.51 o 
  -3   8  33      385.53      620.27    332.74 o 
  -2   8  33     2556.43     2942.62    523.57 o 
  -1   8  33      101.05       68.18    245.59 o 
   0   8  33     1299.45     1444.80    336.07 o 
   1   8  33        8.81      496.24    309.55 o 
   2   8  33      356.68      642.86    444.65 o 
   3   8  33      173.24      200.67    297.73 o 
  -3   9  33        1.49      -74.02    345.27 o 
  -2   9  33      340.52      579.66    319.41 o 
  -1   9  33      120.65        5.71    241.31 o 
   0   9  33     1773.01     2326.98    312.08 o 
   1   9  33      360.77      104.17    251.51 o 
   2   9  33     2441.59     2429.67    342.11 o 
  -6   0  34      125.05     -343.37    343.37 o 
  -4   0  34      974.93     1178.50    283.65 o 
  -2   0  34     5549.65     6213.30    409.14 o 
   0   0  34    10271.33    10011.95    723.79 o 
   2   0  34    13057.00    13052.84    849.77 o 
   4   0  34     2833.46     2126.89    442.18 o 
   6   0  34      511.81      889.29    424.88 o 
  -7   1  34        4.51     -141.38    238.62 o 
  -6   1  34     5686.61     4691.49    355.29 o 
  -5   1  34        8.55      -17.02    236.45 o 
  -4   1  34     8480.27     7733.93    358.69 o 
  -3   1  34      192.44      387.11    205.84 o 
  -2   1  34     5362.75     5429.33    325.09 o 
  -1   1  34      231.36      952.20    230.89 o 
   0   1  34      947.05     1019.49    237.15 o 
   1   1  34        5.92     1041.73    227.53 o 
   2   1  34      422.43      772.44    276.40 o 
   3   1  34      116.23      254.22    292.54 o 
   4   1  34     1403.25     1545.86    326.42 o 
   5   1  34        3.33      -75.83    284.86 o 
   6   1  34     2276.87     2253.10    382.10 o 
   7   1  34       20.79     -299.38    299.38 o 
  -7   2  34       19.13       21.95    328.54 o 
  -6   2  34        1.71      -89.74    312.49 o 
  -5   2  34        4.82      159.49    198.67 o 
  -4   2  34     1988.01     1720.44    230.77 o 
  -3   2  34      305.11      265.35    219.67 o 
  -2   2  34     4774.74     5695.61    340.43 o 
  -1   2  34      332.23     1252.72    330.65 o 
   0   2  34     6652.89     6932.43    363.36 o 
   1   2  34      498.16      572.14    228.96 o 
   2   2  34     5353.17     5605.36    408.02 o 
   3   2  34      620.83      596.60    272.22 o 
   4   2  34     3462.74     3675.31    373.50 o 
   5   2  34      233.65      261.54    323.60 o 
   6   2  34      292.54     -514.29    822.60 o 
  -7   3  34      153.39      384.80    226.84 o 
  -6   3  34     3493.41     3266.30    272.36 o 
  -5   3  34      904.11     1038.16    287.14 o 
  -4   3  34     5428.05     5787.79    425.31 o 
  -3   3  34      150.49      253.84    359.42 o 
  -2   3  34     5778.67     5520.99    346.40 o 
  -1   3  34      416.89      767.76    232.15 o 
   0   3  34      428.58      598.32    228.68 o 
   1   3  34        0.94      352.24    225.72 o 
   2   3  34       60.73       20.38    218.16 o 
   3   3  34       12.84      144.85    218.84 o 
   4   3  34      991.45      895.89    297.81 o 
   5   3  34      419.22      687.51    337.11 o 
   6   3  34     1191.46      867.06    489.11 o 
  -7   4  34        0.76      414.97    375.48 o 
  -6   4  34        0.05      157.26    283.83 o 
  -5   4  34      181.32       61.43    270.91 o 
  -4   4  34     1277.29     1320.92    294.79 o 
  -3   4  34      443.74      313.42    264.46 o 
  -2   4  34     3786.90     3487.11    296.64 o 
  -1   4  34     1376.32     1267.39    233.57 o 
   0   4  34     5317.00     5789.82    352.85 o 
   1   4  34      556.60     1181.95    242.52 o 
   2   4  34     4962.99     5059.39    333.96 o 
   3   4  34      882.42      989.48    238.11 o 
   4   4  34     1509.27     1667.35    360.97 o 
   5   4  34      388.17      694.06    299.26 o 
   6   4  34      277.61     -116.10    392.77 o 
  -6   5  34     1211.19      970.02    254.79 o 
  -5   5  34     1010.22     1295.37    307.19 o 
  -4   5  34     2284.27     2588.07    348.17 o 
  -3   5  34     1035.64      611.70    287.69 o 
  -2   5  34     1669.87     1945.71    393.98 o 
  -1   5  34       94.97       76.98    207.80 o 
   0   5  34      292.03      263.41    217.75 o 
   1   5  34        0.86      184.07    224.98 o 
   2   5  34      118.15      364.30    223.82 o 
   3   5  34      776.23      791.13    320.99 o 
   4   5  34     1151.83     1308.98    390.30 o 
   5   5  34      667.66      744.69    299.94 o 
  -6   6  34        9.71      305.06    298.95 o 
  -5   6  34      114.89      395.46    225.74 o 
  -4   6  34     1050.06     1019.96    305.95 o 
  -3   6  34      897.50     1362.89    480.46 o 
  -2   6  34     1241.02     1628.77    314.22 o 
  -1   6  34     1605.52     2478.74    278.97 o 
   0   6  34     2883.98     2932.81    484.57 o 
   1   6  34     2889.15     3199.76    304.26 o 
   2   6  34     1928.31     2244.35    913.99 o 
   3   6  34     1525.50     2487.33    424.88 o 
   4   6  34     1003.49     1212.34    429.82 o 
   5   6  34      545.57      630.63    349.54 o 
  -5   7  34     1694.89     1554.77    337.85 o 
  -4   7  34     1135.31     1366.74    246.98 o 
  -3   7  34     1241.63      983.26    406.36 o 
  -2   7  34      906.93     1128.05    311.58 o 
  -1   7  34      487.63      146.55    231.38 o 
   0   7  34       10.02      542.73    304.47 o 
   1   7  34       13.39       79.29    296.96 o 
   2   7  34      141.59      -77.67    266.04 o 
   3   7  34      333.77     1035.83    676.85 o 
   4   7  34      381.16      201.48    663.26 o 
  -4   8  34       79.34      135.24    676.85 o 
  -3   8  34      825.75      870.65    326.15 o 
  -2   8  34      841.75      998.10    258.61 o 
  -1   8  34     2498.83     2517.31    302.21 o 
   0   8  34      680.69      694.31    310.09 o 
   1   8  34     2619.67     2746.18    921.41 o 
   2   8  34      660.63      897.67    346.68 o 
   3   8  34     1654.52     1015.73    363.17 o 
  -2   9  34      143.64      428.17    457.00 o 
  -1   9  34      185.44     -209.62    235.34 o 
   0   9  34       74.25      345.28    315.45 o 
   1   9  34        3.80      -85.78    238.08 o 
  -7   0  35     1924.52     2055.25    457.00 o 
  -5   0  35     2561.28     2089.84    432.29 o 
  -3   0  35      332.86      307.02    252.40 o 
  -1   0  35     1216.66     1022.69    449.59 o 
   1   0  35     6873.52     7403.36    637.33 o 
   3   0  35     5827.95     4683.61    582.98 o 
   5   0  35     4300.73     4441.52    612.62 o 
  -7   1  35      236.90      447.02    650.91 o 
  -6   1  35       11.10     -138.44    257.11 o 
  -5   1  35     1571.21     1823.81    242.00 o 
  -4   1  35       76.69       42.73    240.88 o 
  -3   1  35     4569.02     4726.57    267.10 o 
  -2   1  35      823.10     1297.32    237.21 o 
  -1   1  35     4929.24     5285.42    330.27 o 
   0   1  35      130.87      817.42    229.64 o 
   1   1  35     3416.49     3928.26    371.86 o 
   2   1  35       81.57      426.36    272.66 o 
   3   1  35      480.18      264.67    271.13 o 
   4   1  35       48.66      -29.69    412.53 o 
   5   1  35       39.82     -302.05    302.05 o 
   6   1  35       10.74     -306.28    306.28 o 
  -7   2  35     2161.84     1768.71    474.29 o 
  -6   2  35       68.84      319.16    205.09 o 
  -5   2  35     1173.30     1077.52    241.75 o 
  -4   2  35       53.44      343.22    347.07 o 
  -3   2  35      318.98      395.31    228.39 o 
  -2   2  35       38.67       67.83    227.39 o 
  -1   2  35       20.25       23.29    220.48 o 
   0   2  35        3.43      442.56    234.55 o 
   1   2  35     1200.92     1492.69    234.63 o 
   2   2  35      408.40      463.28    397.71 o 
   3   2  35     3797.39     3395.94    372.41 o 
   4   2  35       54.68      314.33    304.71 o 
   5   2  35     3768.44     3025.02    370.30 o 
   6   2  35      106.19     -241.20    329.23 o 
  -7   3  35       59.91       76.90    227.80 o 
  -6   3  35      382.32      803.06    270.14 o 
  -5   3  35     1491.07     1183.15    570.63 o 
  -4   3  35      314.90     -245.72    245.72 o 
  -3   3  35     4120.91     3765.47    365.24 o 
  -2   3  35      801.93     1397.00    244.69 o 
  -1   3  35     5092.77     5594.10    335.38 o 
   0   3  35      826.41     1369.81    251.33 o 
   1   3  35     2738.77     3147.35    290.76 o 
   2   3  35      627.62      862.79    232.32 o 
   3   3  35     1189.97     1473.45    254.24 o 
   4   3  35      143.50     -103.54    280.43 o 
   5   3  35       25.16     -287.66    287.66 o 
   6   3  35        0.16      185.27    442.18 o 
  -6   4  35      700.18      606.55    274.77 o 
  -5   4  35     1005.19     1609.92    476.76 o 
  -4   4  35      128.68      467.77    276.52 o 
  -3   4  35      200.83      436.00    358.19 o 
  -2   4  35       24.50      177.50    234.56 o 
  -1   4  35      314.49      251.31    302.34 o 
   0   4  35      298.59      617.98    304.61 o 
   1   4  35     1565.63     1820.71    271.73 o 
   2   4  35      418.41      615.43    260.34 o 
   3   4  35     3084.57     3044.19    295.33 o 
   4   4  35     1731.36     1467.13    310.97 o 
   5   4  35     1928.59     1697.07    494.05 o 
  -6   5  35      437.89      794.59    301.13 o 
  -5   5  35      426.23      661.39    282.54 o 
  -4   5  35     1241.44     1457.80    291.89 o 
  -3   5  35     1488.60     1316.74    323.07 o 
  -2   5  35     1829.70     1750.55    258.83 o 
  -1   5  35     2918.12     3000.65    295.46 o 
   0   5  35     1524.79     1740.46    254.87 o 
   1   5  35     1790.80     2273.98    268.03 o 
   2   5  35      827.48      835.31    262.51 o 
   3   5  35      248.59      638.82    317.43 o 
   4   5  35       42.29      -19.11    868.30 o 
   5   5  35        1.40      581.60    311.48 o 
  -5   6  35       88.26      220.63    242.27 o 
  -4   6  35      632.33      954.78    293.36 o 
  -3   6  35       60.52      397.61    302.09 o 
  -2   6  35       34.86       88.55    239.08 o 
  -1   6  35      220.67      585.69    228.84 o 
   0   6  35      529.07      364.80    245.53 o 
   1   6  35     1151.85     1173.18    258.02 o 
   2   6  35     1780.48     1928.10    341.80 o 
   3   6  35     2135.11     1787.43    581.75 o 
   4   6  35     1495.60     1557.08    337.11 o 
  -4   7  35     1395.94     1317.96    277.06 o 
  -3   7  35     1110.11      804.68    406.36 o 
  -2   7  35     2393.80     2631.07    295.06 o 
  -1   7  35      678.67      825.40    262.46 o 
   0   7  35     3267.18     3015.67    392.32 o 
   1   7  35      445.37        1.99    268.69 o 
   2   7  35      817.26     1042.69    457.00 o 
   3   7  35       28.88     -133.51    308.42 o 
   4   7  35      322.46      978.98    356.65 o 
  -3   8  35        4.10      -52.14    681.79 o 
  -2   8  35       10.55      146.83    198.40 o 
  -1   8  35       65.57     -101.91    303.21 o 
   0   8  35      470.58      343.11    319.42 o 
   1   8  35      494.82      674.48    342.06 o 
   2   8  35     1306.24     1263.78    332.25 o 
  -6   0  36     2411.83     2181.24    412.53 o 
  -4   0  36     7435.34     6520.37    780.60 o 
  -2   0  36     6935.20     7523.05    447.30 o 
   0   0  36      891.83      664.50    385.36 o 
   2   0  36       16.41      271.73    412.53 o 
   4   0  36      370.72     -363.13    363.13 o 
   6   0  36     1073.53     1417.93    479.23 o 
  -7   1  36        0.85     -124.69    265.65 o 
  -6   1  36      625.33      842.54    291.70 o 
  -5   1  36      148.35       11.67    200.21 o 
  -4   1  36        6.70        3.09    178.81 o 
  -3   1  36       63.11      163.08    212.05 o 
  -2   1  36      569.45      416.10    323.40 o 
  -1   1  36       21.89      198.09    216.56 o 
   0   1  36     3589.42     3557.02    353.45 o 
   1   1  36       10.25      186.49    257.65 o 
   2   1  36     6403.58     7190.05    464.00 o 
   3   1  36      161.00      256.29    265.43 o 
   4   1  36     3915.43     3244.58    386.03 o 
   5   1  36       46.72     -316.14    316.14 o 
   6   1  36     1007.09      684.17    616.33 o 
  -7   2  36       98.19      395.57    296.13 o 
  -6   2  36     2883.09     2966.45    335.88 o 
  -5   2  36       87.33       -4.21    269.15 o 
  -4   2  36     4984.21     4634.94    394.58 o 
  -3   2  36      451.24      485.98    327.96 o 
  -2   2  36     6353.83     6147.00    355.00 o 
  -1   2  36      438.60      523.57    247.28 o 
   0   2  36     2333.75     2914.58    333.55 o 
   1   2  36      954.64     1162.00    237.62 o 
   2   2  36      126.26     -135.21    252.99 o 
   3   2  36       35.50      290.49    265.86 o 
   4   2  36      238.00      111.74    355.72 o 
   5   2  36        1.49     -281.94    281.94 o 
   6   2  36      733.26      629.29    339.58 o 
  -6   3  36      547.77      628.03    407.59 o 
  -5   3  36        0.79      148.96    278.43 o 
  -4   3  36        9.88      -33.09    260.25 o 
  -3   3  36       11.36      117.49    304.19 o 
  -2   3  36      794.69      831.94    378.91 o 
  -1   3  36      345.32      837.19    239.04 o 
   0   3  36     2391.07     2733.95    325.91 o 
   1   3  36      720.24      524.51    225.95 o 
   2   3  36     3555.97     3549.57    298.00 o 
   3   3  36      408.22      202.37    406.36 o 
   4   3  36     2617.08     2314.81    357.26 o 
   5   3  36      839.35      817.38    300.67 o 
  -6   4  36     1187.60     1222.65    328.67 o 
  -5   4  36      572.00      370.82    288.20 o 
  -4   4  36     3444.21     3418.43    376.86 o 
  -3   4  36      957.91     1394.86    304.52 o 
  -2   4  36     2415.18     2807.56    292.93 o 
  -1   4  36      371.68      986.98    245.35 o 
   0   4  36     2522.34     3128.23    296.76 o 
   1   4  36       55.98      709.77    236.21 o 
   2   4  36      194.89       21.04    223.01 o 
   3   4  36        2.81      -24.16    233.15 o 
   4   4  36      140.28      800.36    437.24 o 
   5   4  36      222.26      197.62    415.00 o 
  -6   5  36      437.85      -26.62    324.84 o 
  -5   5  36       54.72       58.54    289.89 o 
  -4   5  36       25.42     -148.32    259.21 o 
  -3   5  36      277.63      -58.11    503.93 o 
  -2   5  36      683.45      870.53    242.11 o 
  -1   5  36      284.19      453.88    228.14 o 
   0   5  36     1960.12     1989.44    264.38 o 
   1   5  36     1885.39     2245.50    277.83 o 
   2   5  36     2515.61     2996.08    436.60 o 
   3   5  36     2191.62     2464.16    596.57 o 
   4   5  36     1406.57     1337.99    325.59 o 
   5   5  36      896.82      905.14    351.89 o 
  -5   6  36     2058.30     2497.99    369.98 o 
  -4   6  36      945.55      897.37    288.42 o 
  -3   6  36     1985.65     2486.35    349.11 o 
  -2   6  36     2231.56     2555.68    286.29 o 
  -1   6  36     1508.97     2034.08    359.49 o 
   0   6  36      500.00      650.51    259.64 o 
   1   6  36       69.33       45.39    307.21 o 
   2   6  36       21.97      473.62    405.12 o 
   3   6  36        0.33      135.64    284.90 o 
   4   6  36       60.09      661.92    503.93 o 
  -4   7  36       14.66      149.34    257.97 o 
  -3   7  36       27.26      596.38    306.69 o 
  -2   7  36      333.36      712.04    347.46 o 
  -1   7  36     1085.47     1172.58    382.72 o 
   0   7  36      633.47     1250.22    320.95 o 
   1   7  36     1243.43      835.22    298.80 o 
   2   7  36     1418.65     1124.88    368.07 o 
   3   7  36     1936.82     2261.17    402.33 o 
  -2   8  36      680.89      594.00    232.70 o 
  -1   8  36     1358.89     1276.39    352.36 o 
   0   8  36      388.65     -192.06    601.51 o 
   1   8  36      643.07     1096.04    329.98 o 
  -7   0  37       39.07       54.35    397.71 o 
  -5   0  37      328.58      141.26    380.42 o 
  -3   0  37     2047.69     1907.86    305.68 o 
  -1   0  37     5561.01     6447.37    634.86 o 
   1   0  37     6705.78     6617.82    624.97 o 
   3   0  37     2562.16     2658.00    484.17 o 
   5   0  37      526.37      459.47    442.18 o 
  -6   1  37       15.32     -150.37    211.29 o 
  -5   1  37     2100.85     2019.09    267.62 o 
  -4   1  37      117.58     -155.00    203.58 o 
  -3   1  37     1782.12     2023.37    261.24 o 
  -2   1  37      122.87     -112.72    213.34 o 
  -1   1  37      101.96      256.27    221.34 o 
   0   1  37      667.83      676.04    271.58 o 
   1   1  37      647.49      177.51    262.84 o 
   2   1  37       20.97      883.94    289.06 o 
   3   1  37     2719.04     2517.73    356.49 o 
   4   1  37       39.49      190.82    289.45 o 
   5   1  37     2839.63     1870.64    379.18 o 
  -6   2  37        2.36     -201.24    201.24 o 
  -5   2  37      421.13      301.66    274.28 o 
  -4   2  37      160.87      748.99    299.56 o 
  -3   2  37     2479.05     2663.51    289.24 o 
  -2   2  37      510.27      738.85    246.92 o 
  -1   2  37     4077.84     4831.25    327.00 o 
   0   2  37      790.68      427.27    450.64 o 
   1   2  37     2674.80     2580.61    323.09 o 
   2   2  37      300.28      331.56    289.70 o 
   3   2  37     3129.98     2459.07    389.07 o 
   4   2  37      153.32      640.84    305.55 o 
   5   2  37     1128.19     1474.60    347.07 o 
  -6   3  37      242.21      476.74    331.01 o 
  -5   3  37     1912.72     1801.04    311.76 o 
  -4   3  37      172.31      150.72    277.13 o 
  -3   3  37     1026.24      791.06    247.57 o 
  -2   3  37      117.01      281.18    273.55 o 
  -1   3  37      709.34      666.14    250.14 o 
   0   3  37        1.13      541.68    241.47 o 
   1   3  37       44.23      127.09    225.44 o 
   2   3  37        9.17     -161.93    226.52 o 
   3   3  37     1381.84     1619.65    328.84 o 
   4   3  37      321.48      715.71    639.80 o 
   5   3  37     1746.17     1849.87    354.40 o 
  -6   4  37        8.65      430.10    279.43 o 
  -5   4  37       50.09       49.98    280.15 o 
  -4   4  37      323.86      624.05    288.99 o 
  -3   4  37     1990.98     2089.96    291.73 o 
  -2   4  37      603.06      756.84    251.78 o 
  -1   4  37     3563.11     3893.19    313.04 o 
   0   4  37     1340.61     1409.64    259.91 o 
   1   4  37     4724.94     4459.62    408.55 o 
   2   4  37      855.60      666.52    254.49 o 
   3   4  37     2239.05     2372.44    290.93 o 
   4   4  37      436.88     -407.59    407.59 o 
   5   4  37      315.64     -190.21    402.65 o 
  -5   5  37      633.58     1373.72    323.09 o 
  -4   5  37     1189.59     1178.37    802.83 o 
  -3   5  37      480.10      208.20    278.20 o 
  -2   5  37      302.59      520.19    248.13 o 
  -1   5  37      298.11      464.54    251.14 o 
   0   5  37        4.86      136.06    221.34 o 
   1   5  37      143.66      188.54    237.76 o 
   2   5  37      589.78      985.15    307.89 o 
   3   5  37      670.44      722.72    297.71 o 
   4   5  37      728.71      535.67    315.63 o 
  -4   6  37      361.99      657.91    308.63 o 
  -3   6  37      720.26     1168.86    473.05 o 
  -2   6  37     1350.24     1525.13    268.37 o 
  -1   6  37     1798.36     1972.88    278.49 o 
   0   6  37     1777.81     2382.47    289.03 o 
   1   6  37     1791.15     1638.13    767.01 o 
   2   6  37     1220.66     1130.13    333.41 o 
   3   6  37      954.74      669.36    369.30 o 
  -3   7  37      293.02      346.36    289.02 o 
  -2   7  37      771.71      860.44    284.53 o 
  -1   7  37       10.08      390.96    242.92 o 
   0   7  37      128.37      395.43    293.37 o 
   1   7  37      193.72      188.30    784.31 o 
   2   7  37      165.49      328.31    325.49 o 
  -1   8  37      691.89      627.45    432.29 o 
   0   8  37     1693.57     1163.92    568.16 o 
  -6   0  38     1860.07     1677.30    454.53 o 
  -4   0  38     1117.57      604.41    280.35 o 
  -2   0  38        2.33      192.68    370.54 o 
   0   0  38     1496.63     1158.55    415.00 o 
   2   0  38     3244.98     2381.33    523.69 o 
   4   0  38     2663.10     2060.19    479.23 o 
  -6   1  38      647.04      645.69    238.80 o 
  -5   1  38      159.26      178.15    289.44 o 
  -4   1  38     2473.25     2371.11    285.78 o 
  -3   1  38      155.92       95.02    208.93 o 
  -2   1  38     4633.74     5022.43    340.79 o 
  -1   1  38      740.17      246.88    288.20 o 
   0   1  38     3204.91     3921.23    398.78 o 
   1   1  38      270.41      180.42    289.10 o 
   2   1  38      975.58     1317.64    396.48 o 
   3   1  38        9.77      -79.45    276.75 o 
   4   1  38      113.41      131.26    281.16 o 
   5   1  38       14.81      152.16    325.85 o 
  -6   2  38     1341.59     1343.44    453.29 o 
  -5   2  38       41.20      104.07    284.91 o 
  -4   2  38      725.24      786.24    247.40 o 
  -3   2  38      102.58      214.93    235.71 o 
  -2   2  38       40.51      347.73    297.08 o 
  -1   2  38        8.63      465.17    240.73 o 
   0   2  38      244.42      933.76    291.12 o 
   1   2  38       45.53     -135.34    265.86 o 
   2   2  38     2110.90     2340.77    357.18 o 
   3   2  38       82.48      140.87    315.20 o 
   4   2  38     2314.11     3034.26    398.15 o 
   5   2  38       40.55       75.82    332.69 o 
  -6   3  38      573.36      918.73    352.01 o 
  -5   3  38      332.62      421.18    342.13 o 
  -4   3  38     2525.22     2865.88    552.10 o 
  -3   3  38      279.79      289.82    250.76 o 
  -2   3  38     3526.27     3614.93    372.28 o 
  -1   3  38      583.65      497.40    245.43 o 
   0   3  38     3181.74     3334.41    445.90 o 
   1   3  38      434.65      550.16    247.04 o 
   2   3  38     1400.16      699.14    312.30 o 
   3   3  38      333.17      505.66    283.84 o 
   4   3  38       37.10     -119.46    342.13 o 
  -5   4  38      429.08      789.51    304.72 o 
  -4   4  38      437.47      537.76    301.07 o 
  -3   4  38        5.49      -51.86    267.83 o 
  -2   4  38        1.66     -198.63    242.45 o 
  -1   4  38       44.78      642.83    483.71 o 
   0   4  38      659.52      407.47    240.25 o 
   1   4  38      528.43     1195.56    264.91 o 
   2   4  38     1354.01     1642.24    283.18 o 
   3   4  38     1406.00     1127.23    324.75 o 
   4   4  38     1226.44     1272.18    484.17 o 
  -5   5  38      708.48      745.19    364.36 o 
  -4   5  38      716.38      471.47    752.19 o 
  -3   5  38     1523.59     1608.68    264.23 o 
  -2   5  38     2687.71     2833.11    299.73 o 
  -1   5  38     1087.44     1364.29    256.69 o 
   0   5  38     1828.17     2035.41    292.11 o 
   1   5  38      568.88      492.69    260.82 o 
   2   5  38      687.45     1054.92    262.16 o 
   3   5  38      149.50      511.21    309.01 o 
   4   5  38        1.31      493.87    312.74 o 
  -4   6  38      485.63     1095.87    333.38 o 
  -3   6  38      224.90      508.92    324.88 o 
  -2   6  38      105.19      335.41    251.11 o 
  -1   6  38       98.58     -192.93    222.89 o 
   0   6  38      207.72       91.78    248.89 o 
   1   6  38      659.57      429.43    317.93 o 
   2   6  38      740.87      216.39    702.79 o 
   3   6  38      907.75      852.05    360.11 o 
  -2   7  38      882.58      762.07    308.44 o 
  -1   7  38     1669.17     2108.74    303.90 o 
   0   7  38      618.68     1158.03    319.30 o 
   1   7  38     1351.86     1721.90    411.30 o 
  -5   0  39     1881.20     2023.28    974.52 o 
  -3   0  39     3568.15     4001.82    575.57 o 
  -1   0  39     2224.64     2712.34    523.69 o 
   1   0  39      137.52      313.72    385.36 o 
   3   0  39      226.76      442.18    466.88 o 
   5   0  39     1871.40     1235.13    501.46 o 
  -6   1  39        2.76      123.05    235.18 o 
  -5   1  39       18.96      -18.61    229.60 o 
  -4   1  39        1.75      -76.75    223.42 o 
  -3   1  39     1152.33     1447.97    365.16 o 
  -2   1  39       78.89     -136.95    280.35 o 
  -1   1  39     2427.28     2598.93    340.13 o 
   0   1  39      271.97      275.43    303.93 o 
   1   1  39     4512.75     4611.94    637.33 o 
   2   1  39       83.34       26.67    297.63 o 
   3   1  39     4947.37     4634.87    443.58 o 
   4   1  39       26.64     -214.87    296.84 o 
   5   1  39     2512.85     2275.82    388.28 o 
  -6   2  39      230.84     -106.22    427.35 o 
  -5   2  39     2215.04     2730.42    350.98 o 
  -4   2  39      234.68      142.39    238.94 o 
  -3   2  39     2552.62     2658.80    295.95 o 
  -2   2  39      184.67      228.82    225.53 o 
  -1   2  39     2588.01     2624.50    290.62 o 
   0   2  39      275.35      314.53    447.12 o 
   1   2  39      239.87       14.77    268.92 o 
   2   2  39       35.56     -213.57    487.88 o 
   3   2  39      212.35      562.78    306.89 o 
   4   2  39        0.47      295.67    349.54 o 
  -5   3  39        6.56      308.82    314.28 o 
  -4   3  39        1.00      571.38    329.96 o 
  -3   3  39      535.63     1114.78    353.00 o 
  -2   3  39      406.23      778.23    247.48 o 
  -1   3  39     3528.99     3681.10    416.99 o 
   0   3  39      772.47     1486.72    418.55 o 
   1   3  39     3644.48     4090.04    482.94 o 
   2   3  39      637.20      941.24    293.85 o 
   3   3  39     3336.16     3399.38    387.35 o 
   4   3  39      203.47      139.73    313.48 o 
  -5   4  39     1373.23     1321.29    335.03 o 
  -4   4  39      513.96      644.29    299.10 o 
  -3   4  39     1794.59     2148.29    326.44 o 
  -2   4  39      662.04      816.97    240.96 o 
  -1   4  39     1025.73     1101.33    263.95 o 
   0   4  39      167.84      195.50    242.03 o 
   1   4  39      732.63      571.64    235.92 o 
   2   4  39       15.58      -31.20    271.11 o 
   3   4  39      122.72      572.63    498.99 o 
   4   4  39       96.30     -259.38    377.95 o 
  -4   5  39       17.76      351.99    316.44 o 
  -3   5  39      231.99      460.60    249.93 o 
  -2   5  39      371.29      629.42    248.52 o 
  -1   5  39     1643.10     1557.25    265.68 o 
   0   5  39      681.54     1180.05    266.27 o 
   1   5  39     3075.02     3290.73    643.46 o 
   2   5  39     1772.88     1260.15    278.08 o 
   3   5  39     2095.36     3055.69    960.93 o 
  -3   6  39     1015.64     1164.85    286.00 o 
  -2   6  39     1333.03     1342.59    269.57 o 
  -1   6  39      520.43      266.23    358.79 o 
   0   6  39      641.76      607.70    265.75 o 
   1   6  39        7.92      220.20    464.41 o 
   2   6  39       30.04     -275.13    324.84 o 
  -1   7  39      570.76      679.84    317.45 o 
   0   7  39      975.08     1634.88    376.16 o 
  -4   0  40      364.68     1242.54    471.82 o 
  -2   0  40     3136.41     3618.93    538.52 o 
   0   0  40     4015.74     4658.90    573.10 o 
   2   0  40     3735.84     3408.95    538.52 o 
   4   0  40      427.46      195.15    479.23 o 
  -5   1  40        6.51     -214.54    223.49 o 
  -4   1  40     2118.35     2424.14    282.41 o 
  -3   1  40      142.06      685.54    239.94 o 
  -2   1  40     1077.65     1542.49    329.84 o 
  -1   1  40       51.23      472.70    297.94 o 
   0   1  40       72.43      408.29    314.85 o 
   1   1  40        8.80      198.94    285.77 o 
   2   1  40      678.57      448.23    289.08 o 
   3   1  40        7.73      -45.06    515.05 o 
   4   1  40     1928.54     1121.70    491.58 o 
  -5   2  40       40.50       19.95    239.05 o 
  -4   2  40     1067.21      729.88    263.48 o 
  -3   2  40      415.67      934.94    664.06 o 
  -2   2  40     2389.51     2360.41    285.00 o 
  -1   2  40      332.16      111.48    500.23 o 
   0   2  40     3630.81     4306.48    404.23 o 
   1   2  40      630.75      729.78    348.31 o 
   2   2  40     1991.25     2399.88    366.76 o 
   3   2  40       44.04      542.17    447.12 o 
   4   2  40     1557.55      976.62    319.92 o 
  -5   3  40      246.43      315.52    317.78 o 
  -4   3  40     1335.11     1154.29    258.88 o 
  -3   3  40       40.62      166.44    263.54 o 
  -2   3  40      534.58      880.13    247.01 o 
  -1   3  40        4.50      708.15    244.85 o 
   0   3  40        7.95      266.29    239.02 o 
   1   3  40       10.04      191.26    269.76 o 
   2   3  40      184.57       53.03    269.83 o 
   3   3  40       27.40       60.17    335.95 o 
   4   3  40      971.76      141.65    324.75 o 
  -4   4  40      517.24      428.20    265.97 o 
  -3   4  40      649.60      811.76    269.50 o 
  -2   4  40     2555.60     3131.34    303.75 o 
  -1   4  40     1093.83     1509.39    266.27 o 
   0   4  40     3373.35     4187.65    489.53 o 
   1   4  40      977.94     1769.31    678.46 o 
   2   4  40     2103.84     2084.39    354.04 o 
   3   4  40      584.80      444.18    391.54 o 
  -3   5  40      592.57      528.69    273.64 o 
  -2   5  40      363.17      223.37    295.53 o 
  -1   5  40       89.88      415.69    280.22 o 
   0   5  40       44.73      194.60    257.82 o 
   1   5  40        1.28      227.13    274.85 o 
   2   5  40      311.08      355.56    319.92 o 
  -2   6  40      664.82     1275.07    283.70 o 
  -1   6  40     1120.42     1519.28    276.41 o 
   0   6  40     1203.72     1117.11    270.22 o 
   1   6  40     1074.61      545.57    331.00 o 
  -5   0  41      899.65      407.59    422.41 o 
  -3   0  41       15.95     -298.90    415.00 o 
  -1   0  41      787.31      694.14    427.35 o 
   1   0  41     2842.11     4325.42    610.15 o 
   3   0  41     3651.14     3910.42    612.62 o 
  -5   1  41     1444.50     1808.10    288.76 o 
  -4   1  41      159.59     -102.59    267.52 o 
  -3   1  41     3722.25     3365.61    383.41 o 
  -2   1  41      218.89      336.89    321.13 o 
  -1   1  41     4857.75     4865.68    534.81 o 
   0   1  41       45.67      266.38    321.13 o 
   1   1  41     3199.72     4387.45    464.41 o 
   2   1  41       11.93       90.02    364.36 o 
   3   1  41      408.35       80.36    344.95 o 
   4   1  41       10.73      -97.34    318.64 o 
  -4   2  41        2.87      133.18    244.61 o 
  -3   2  41       11.47      182.52    238.62 o 
  -2   2  41       19.50      657.54    256.55 o 
  -1   2  41      853.79      887.55    327.23 o 
   0   2  41      146.28      204.33    291.70 o 
   1   2  41     1928.28     2658.30    645.97 o 
   2   2  41       87.83      274.09    300.46 o 
   3   2  41     3402.95     3506.16    434.09 o 
  -4   3  41      421.76     1025.55    329.06 o 
  -3   3  41     2745.20     3058.70    318.68 o 
  -2   3  41      331.46      219.05    240.58 o 
  -1   3  41     3373.90     3857.91    327.58 o 
   0   3  41      331.84      440.14    518.75 o 
   1   3  41     1884.88     1642.66    333.57 o 
   2   3  41      126.71      427.59    325.51 o 
   3   3  41      504.58      568.92    317.49 o 
  -3   4  41        9.81      790.59    273.43 o 
  -2   4  41        2.27      492.01    259.02 o 
  -1   4  41      509.20      480.32    255.41 o 
   0   4  41      341.36      606.11    600.08 o 
   1   4  41     1459.14     1952.42    416.67 o 
   2   4  41      618.93      626.52    343.77 o 
  -2   5  41      951.05     1074.21    276.54 o 
  -1   5  41     2007.73     1881.37    283.19 o 
   0   5  41      798.17      784.98    270.70 o 
   1   5  41      573.49      918.65    282.18 o 
  -4   0  42     2875.42     2902.55    538.52 o 
  -2   0  42     2651.66     1958.91    471.82 o 
   0   0  42     2587.56     2613.53    518.75 o 
   2   0  42        7.22      303.84    434.77 o 
  -4   1  42        3.68     -283.69    283.69 o 
  -3   1  42       19.34      777.23    307.05 o 
  -2   1  42     1021.00      500.81    319.29 o 
  -1   1  42       33.09       21.59    283.74 o 
   0   1  42     2457.92     2440.80    725.02 o 
   1   1  42      170.83      170.37    314.35 o 
   2   1  42     2281.40     2429.39    383.09 o 
   3   1  42       84.87      312.42    322.76 o 
  -4   2  42     2070.14     2561.92    450.14 o 
  -3   2  42      146.66      489.27    250.93 o 
  -2   2  42     2009.70     2544.83    382.57 o 
  -1   2  42       12.13      455.87    316.19 o 
   0   2  42      326.39      837.91    496.52 o 
   1   2  42       43.08      481.17    288.89 o 
   2   2  42        6.25     -211.85    322.45 o 
   3   2  42        1.43     -100.98    299.38 o 
  -3   3  42       31.77       53.92    259.27 o 
  -2   3  42      792.22      437.15    355.77 o 
  -1   3  42      712.57      377.27    254.18 o 
   0   3  42     2156.39     2453.81    365.94 o 
   1   3  42      431.32      433.75    286.32 o 
   2   3  42     2258.68     1721.89    384.12 o 
  -3   4  42      339.63      562.22    264.69 o 
  -2   4  42      894.96     1178.27    272.01 o 
  -1   4  42      424.15      618.88    249.92 o 
   0   4  42      545.02     1357.03    539.36 o 
   1   4  42      141.67      177.96    307.75 o 
  -1   5  42      478.35      650.77    276.31 o 
   0   5  42     1161.81     1309.54    294.11 o 
  -3   0  43     1991.33     2443.08    555.81 o 
  -1   0  43     4889.96     5721.11    637.33 o 
   1   0  43     5373.80     5518.55    634.86 o 
  -3   1  43      886.45      545.44    303.05 o 
  -2   1  43        2.46      340.98    291.45 o 
  -1   1  43       43.79       58.73    278.43 o 
   0   1  43       10.55      374.25    311.76 o 
   1   1  43      491.79       71.84    319.52 o 
   2   1  43      160.61      692.69    344.98 o 
  -3   2  43     1968.21     2241.37    475.52 o 
  -2   2  43      235.44      474.53    296.79 o 
  -1   2  43     3653.72     4286.20    435.81 o 
   0   2  43      251.59      187.00    308.78 o 
   1   2  43     2585.48     3455.32    381.66 o 
   2   2  43      124.58      283.37    305.44 o 
  -2   3  43       45.38      102.07    285.49 o 
  -1   3  43        9.98      -51.88    275.67 o 
   0   3  43        9.29      156.46    298.55 o 
   1   3  43       83.84      537.66    545.93 o 
  -1   4  43     2115.21     2196.22    315.44 o 
   0   4  43      668.60      731.20    486.64 o 
  -2   0  44       29.28      111.16    429.82 o 
   0   0  44     1294.72     1000.45    464.41 o 
  -2   1  44     2135.87     2450.78    378.59 o 
  -1   1  44       36.37     -198.82    293.66 o 
   0   1  44     1765.48     1867.04    362.07 o 
   1   1  44        9.20      620.35    325.67 o 
  -2   2  44       52.95     -328.54    328.54 o 
  -1   2  44       18.37      381.60    305.14 o 
   0   2  44      539.75      -10.77    355.72 o 
   1   2  44      189.57      503.06    323.99 o 
                                                 
